# Supplementary material for: Comprehensive Identification and Analyses of the GRF Gene Family in the Whole-Genome of Four Juglandaceae Species
Source: Int J Mol Sci. 2022 Oct 21;23(20):12663. doi: 10.3390/ijms232012663 (PMC9604165; doi:10.3390/ijms232012663)
Supplement: Supplementary file 1 [file ijms-23-12663-s001.zip]

Archive with 4 entries (4 files):
- Figure  S3.pdf
- Figure S1.pdf
- Figure S2.pdf
- Supplementary Tables S1-S7.xlsx
