# Supplementary material for: Comprehensive Identification and Analyses of the GRF Gene Family in the Whole-Genome of Four Juglandaceae Species
Source: Int J Mol Sci. 2022 Oct 21;23(20):12663. doi: 10.3390/ijms232012663 (PMC9604165; doi:10.3390/ijms232012663)
Supplement: Supplementary file 1 [file ijms-23-12663-s001.zip › Supplementary Tables S1-S7.xlsx]

## Sheet: S1
Sequence ID	Number of Amino Acid	Molecular Weight	Theoretical pI
CiGRF15	262	29661.2	4.8
CiGRF2	248	28266.1	4.83
CiGRF3	264	29762.4	4.74
CiGRF4	260	29394	4.84
CiGRF5	267	30031.6	4.74
CiGRF1	248	28106.9	4.83
CiGRF6	257	28739	4.68
CiGRF7	266	30106.8	4.76
CiGRF8	259	29607.3	4.85
CiGRF11	253	28769.3	4.94
CiGRF9	252	28421.3	4.77
CiGRF10	261	29455.9	4.76
CiGRF12	253	28809.2	4.83
CiGRF14	252	28457.1	4.76
CiGRF13	263	29398.8	4.7
mean	257.667	29132.5	4.78867
JsGRF19	355	40380.9	9.52
JsGRF17	80	9173.52	6.71
JsGRF5	248	28121	4.84
JsGRF12	152	17728	5.82
JsGRF6	267	30002.6	4.74
JsGRF15	259	29634.3	4.9
JsGRF14	128	14882.4	9.9
JsGRF13	83	8995.52	6.7
JsGRF1	259	29582.3	4.81
JsGRF2	257	28795	4.67
JsGRF18	110	11997.9	6.95
JsGRF7	252	28424.2	4.68
JsGRF8	250	28094.3	4.73
JsGRF9	253	28927.5	5.06
JsGRF11	262	29705.2	4.76
JsGRF3	260	29364	4.83
JsGRF4	693	76525.2	5.61
JsGRF16	248	28280.1	4.83
JsGRF10	179	20299	8.75
mean	241.842	27311.2	5.93737
JmGRF1	544	61783.6	8.34
JmGRF13	248	28307.2	4.89
JmGRF14	124	13935	7.7
JmGRF15	187	21711.2	9.55
JmGRF16	259	29606.3	4.89
JmGRF17	252	28356	4.71
JmGRF18	263	29398.8	4.7
JmGRF19	259	29495.2	4.98
JmGRF2	260	29363	4.87
JmGRF3	264	29746.4	4.75
JmGRF4	257	28749	4.67
JmGRF5	259	29570.2	4.81
JmGRF6	78	8564.28	10.22
JmGRF7	252	28483.3	4.74
JmGRF8	262	29496.9	4.76
JmGRF9	252	28869.4	4.99
JmGRF10	267	30033.6	4.74
JmGRF11	246	28278.8	4.92
JmGRF12	272	30919.6	4.82
JmGRF20	187	21674.2	9.61
mean	249.6	28317.1	5.883
JrGRF9	262	29496.9	4.76
JrGRF5	263	29382.8	4.7
JrGRF1	260	29364	4.83
JrGRF10	253	28927.5	5.06
JrGRF13	257	28795	4.67
JrGRF8	267	30002.6	4.74
JrGRF2	264	29732.3	4.74
JrGRF15	259	29634.3	4.9
JrGRF4	248	28121	4.84
JrGRF12	248	28280.1	4.83
JrGRF3	262	29705.2	4.76
JrGRF6	252	28372	4.71
JrGRF7	253	28854.3	4.86
JrGRF14	259	29582.3	4.81
JrGRF11	252	28452.3	4.74
mean	257.267	29113.5	4.79667

## Sheet: S2
Site model (SM)
Model	np	Ln L	Estimates of parameters				Model compared	LRT P-value	Positive sites
M3	141	-1558.912758	p:	0.45693	0.54307	0.00000	M0 vs. M3	0.000011920	[]
			ω:	0.04618	0.22009	4.63893
M0	137	-1572.961306	ω0:	0.13123					Not Allowed
M2a	140	-1569.051024	p:	0.94414	0.03045	0.02541	M1a vs. M2a	1.000000000	[]
			ω:	0.12795	1.00000	1.00000
M1a	138	-1569.051024	p:	0.94414	0.05586				Not Allowed
			ω:	0.12795	1.00000
M8	140	-1558.208526	p0=0.99999	p=1.11989	q=5.97528		M7 vs.M8	0.999661057
			(p1= 0.00001)	ω= 1.60867
M7	138	-1558.208187	p=	1.11990	q=	5.97528			Not Allowed
M8a	139	-1557.859654	p0=0.99999	p=1.36504	q=7.89245		M8a vs.M8	0.403542783	Not Allowed
			(p1= 0.00001)	ω= 1.00000

## Sheet: S3
CiGRF11	JrGRF10	CiGRF11	JsGRF9	CiGRF11	JmGRF9	JrGRF5	JmGRF18	JrGRF11	JsGRF7	JsGRF1	JmGRF5	inparalogs
CiGRF4	JrGRF1	CiGRF8	JsGRF15	CiGRF13	JmGRF18	JrGRF11	JmGRF7	JrGRF3	JsGRF11	JsGRF9	JmGRF9	JmGRF15	JmGRF20
CiGRF7	JrGRF14	CiGRF1	JsGRF5	CiGRF8	JmGRF16	JrGRF3	JmGRF12	JrGRF4	JsGRF5	JsGRF2	JmGRF4
CiGRF6	JrGRF13	CiGRF4	JsGRF3	CiGRF4	JmGRF2	JrGRF1	JmGRF2	JrGRF1	JsGRF3	JsGRF16	JmGRF13
CiGRF9	JrGRF11	CiGRF7	JsGRF1	CiGRF7	JmGRF5	JrGRF7	JmGRF19	JrGRF10	JsGRF9	JsGRF15	JmGRF16
CiGRF3	JrGRF2	CiGRF6	JsGRF2	CiGRF6	JmGRF4	JrGRF10	JmGRF9	JrGRF14	JsGRF1	JsGRF6	JmGRF10
CiGRF10	JrGRF9	CiGRF9	JsGRF7	CiGRF9	JmGRF7	JrGRF14	JmGRF5	JrGRF8	JsGRF6	JsGRF8	JmGRF8
CiGRF5	JrGRF8	CiGRF3	JsGRF4	CiGRF3	JmGRF3	JrGRF6	JmGRF17	JrGRF9	JsGRF8	JsGRF3	JmGRF2
CiGRF15	JrGRF3	CiGRF10	JsGRF8	CiGRF10	JmGRF8	JrGRF8	JmGRF10	JrGRF15	JsGRF15	JsGRF14	JmGRF15
CiGRF12	JrGRF7	CiGRF5	JsGRF6	CiGRF5	JmGRF10	JrGRF9	JmGRF8	JrGRF12	JsGRF16	JsGRF11	JmGRF12
CiGRF14	JrGRF6	CiGRF15	JsGRF11	CiGRF15	JmGRF12	JrGRF15	JmGRF16	JrGRF13	JsGRF2	JsGRF7	JmGRF7
CiGRF2	JrGRF12	CiGRF2	JsGRF16	CiGRF12	JmGRF19	JrGRF12	JmGRF13	JrGRF2	JsGRF4	JsGRF4	JmGRF3
CiGRF13	JrGRF5	12		CiGRF14	JmGRF17	JrGRF13	JmGRF4	12		12
CiGRF8	JrGRF15			CiGRF2	JmGRF13	JrGRF2	JmGRF3
CiGRF1	JrGRF4			14		14
15

## Sheet: S4
CiGRF1	Myb-binding site	CAACAG	861	6	+	Nicotiana tabacum
CiGRF1	Myb-binding site	CAACAG	878	6	-	Nicotiana tabacum
CiGRF1	G-Box	CACGTG	1814	6	-	Pisum sativum	cis-acting regulatory element involved in light responsiveness
CiGRF1	CCGTCC motif	CCGTCC	1579	6	+	Nicotiana tabacum
CiGRF1	CCGTCC motif	CCGTCC	1934	6	+	Nicotiana tabacum
CiGRF1	O2-site	GATGA(C/T)(A/G)TG(A/G)	235	8	+	Zea mays	cis-acting regulatory element involved in zein metabolism regulation
CiGRF1	TATA-box	TATAAGAA	440	8	-	Zea mays	core promoter element around -30 of transcription start
CiGRF1	TATA-box	TATAA	443	5	-	Arabidopsis thaliana	core promoter element around -30 of transcription start
CiGRF1	TATA-box	TATA	444	4	+	Arabidopsis thaliana	core promoter element around -30 of transcription start
CiGRF1	TATA-box	TATA	463	4	+	Arabidopsis thaliana	core promoter element around -30 of transcription start
CiGRF1	TATA-box	ATTATA	544	6	+	Brassica napus	core promoter element around -30 of transcription start
CiGRF1	TATA-box	TATAA	545	5	-	Arabidopsis thaliana	core promoter element around -30 of transcription start
CiGRF1	TATA-box	TATA	546	4	+	Arabidopsis thaliana	core promoter element around -30 of transcription start
CiGRF1	TATA-box	ATATAA	553	6	+	Brassica oleracea	core promoter element around -30 of transcription start
CiGRF1	TATA-box	TATA	554	4	+	Arabidopsis thaliana	core promoter element around -30 of transcription start
CiGRF1	TATA-box	ATTATA	1072	6	+	Brassica napus	core promoter element around -30 of transcription start
CiGRF1	TATA-box	TATAA	1073	5	-	Arabidopsis thaliana	core promoter element around -30 of transcription start
CiGRF1	TATA-box	TATA	1074	4	-	Arabidopsis thaliana	core promoter element around -30 of transcription start
CiGRF1	TATA-box	TATAA	1149	5	-	Arabidopsis thaliana	core promoter element around -30 of transcription start
CiGRF1	TATA-box	TATA	1150	4	-	Arabidopsis thaliana	core promoter element around -30 of transcription start
CiGRF1	TATA-box	TATAAAT	1279	7	-	Brassica juncea	core promoter element around -30 of transcription start
CiGRF1	TATA-box	TATAAA	1280	6	-	Helianthus annuus	core promoter element around -30 of transcription start
CiGRF1	TATA-box	TATAA	1281	5	-	Arabidopsis thaliana	core promoter element around -30 of transcription start
CiGRF1	TATA-box	TATA	1282	4	-	Arabidopsis thaliana	core promoter element around -30 of transcription start
CiGRF1	TATA-box	TATAA	1449	5	-	Arabidopsis thaliana	core promoter element around -30 of transcription start
CiGRF1	TATA-box	TATA	1450	4	-	Arabidopsis thaliana	core promoter element around -30 of transcription start
CiGRF1	TATA-box	TACAAAA	1458	7	+	Oryza sativa	core promoter element around -30 of transcription start
CiGRF1	TATA-box	TATAAAA	1514	7	-	Pisum sativum	core promoter element around -30 of transcription start
CiGRF1	TATA-box	TATAAA	1515	6	-	Helianthus annuus	core promoter element around -30 of transcription start
CiGRF1	TATA-box	TATATAA	1516	7	-	Arabidopsis thaliana	core promoter element around -30 of transcription start
CiGRF1	TATA-box	TATATA	1517	6	-	Arabidopsis thaliana	core promoter element around -30 of transcription start
CiGRF1	TATA-box	ATATAA	1518	6	+	Brassica oleracea	core promoter element around -30 of transcription start
CiGRF1	TATA-box	TATA	1519	4	-	Arabidopsis thaliana	core promoter element around -30 of transcription start
CiGRF1	TATA-box	ATATAT	1796	6	-	Brassica napus	core promoter element around -30 of transcription start
CiGRF1	TATA-box	TATA	1797	4	-	Arabidopsis thaliana	core promoter element around -30 of transcription start
CiGRF1	TATA-box	TACAAAA	1826	7	+	Oryza sativa	core promoter element around -30 of transcription start
CiGRF1	TATA-box	TATA	1924	4	-	Arabidopsis thaliana	core promoter element around -30 of transcription start
CiGRF1	Box III	atCATTTTCACt	51	11	-	Pisum sativum	protein binding site
CiGRF1	TCT-motif	TCTTAC	68	6	+	Arabidopsis thaliana	part of a light responsive element
CiGRF1	TCT-motif	TCTTAC	312	6	+	Arabidopsis thaliana	part of a light responsive element
CiGRF1	MYB	CAACAG	861	6	+	Arabidopsis thaliana
CiGRF1	MYB	CAACAG	878	6	-	Arabidopsis thaliana
CiGRF1	MYB	TAACCA	1308	6	-	Arabidopsis thaliana
CiGRF1	box S	AGCCACC	1915	7	+	Arabidopsis thaliana
CiGRF1		motif_sequence	4	4	+	organism	short_function
CiGRF1		motif_sequence	160	4	-	organism	short_function
CiGRF1		motif_sequence	232	4	-	organism	short_function
CiGRF1		motif_sequence	283	4	-	organism	short_function
CiGRF1		motif_sequence	818	4	-	organism	short_function
CiGRF1		motif_sequence	916	4	-	organism	short_function
CiGRF1		motif_sequence	931	4	+	organism	short_function
CiGRF1		motif_sequence	1690	4	-	organism	short_function
CiGRF1		motif_sequence	1735	4	+	organism	short_function
CiGRF1	Box 4	ATTAAT	699	6	+	Petroselinum crispum	part of a conserved DNA module involved in light responsiveness
CiGRF1	Box 4	ATTAAT	1332	6	-	Petroselinum crispum	part of a conserved DNA module involved in light responsiveness
CiGRF1	as-1	TGACG	1109	5	-	Arabidopsis thaliana
CiGRF1	as-1	TGACG	1430	5	-	Arabidopsis thaliana
CiGRF1	as-1	TGACG	1595	5	+	Arabidopsis thaliana
CiGRF1	LTR	CCGAAA	1897	6	+	Hordeum vulgare	cis-acting element involved in low-temperature responsiveness
CiGRF1	AT-rich element	ATAGAAATCAA	1380	10	-	Glycine max	binding site of AT-rich DNA binding protein (ATBP-1)
CiGRF1	CARE	CAACTCAC	854	8	+	Oryza sativa
CiGRF1	MYB-like sequence	TAACCA	1308	6	-	Arabidopsis thaliana
CiGRF1	GARE-motif	TCTGTTG	861	7	-	Brassica oleracea	gibberellin-responsive element
CiGRF1	GARE-motif	TCTGTTG	877	7	+	Brassica oleracea	gibberellin-responsive element
CiGRF1	WUN-motif	CAATTACAT	999	9	-	Nicotiana glutinosa
CiGRF1	AAGAA-motif	GAAAGAA	179	7	+	Avena sativa
CiGRF1	AAGAA-motif	GAAAGAA	436	7	-	Avena sativa
CiGRF1	CGTCA-motif	CGTCA	1109	5	+	Hordeum vulgare	cis-acting regulatory element involved in the MeJA-responsiveness
CiGRF1	CGTCA-motif	CGTCA	1430	5	+	Hordeum vulgare	cis-acting regulatory element involved in the MeJA-responsiveness
CiGRF1	CGTCA-motif	CGTCA	1595	5	-	Hordeum vulgare	cis-acting regulatory element involved in the MeJA-responsiveness
CiGRF1	ABRE	CACGTG	1814	6	-	Arabidopsis thaliana	cis-acting element involved in the abscisic acid responsiveness
CiGRF1	ABRE	ACGTG	1815	5	+	Arabidopsis thaliana	cis-acting element involved in the abscisic acid responsiveness
CiGRF1	TC-rich repeats	ATTCTCTAAC	140	9	-	Nicotiana tabacum	cis-acting element involved in defense and stress responsiveness
CiGRF1	TC-rich repeats	ATTCTCTAAC	902	9	-	Nicotiana tabacum	cis-acting element involved in defense and stress responsiveness
CiGRF1	CCGTCC-box	CCGTCC	1579	6	+	Petroselinum hortense
CiGRF1	CCGTCC-box	CCGTCC	1934	6	+	Petroselinum hortense
CiGRF1	TCA	TCATCTTCAT	230	9	-	Pisum sativum
CiGRF1	TCA	TCATCTTCAT	570	9	-	Pisum sativum
CiGRF1	Unnamed__1	CGTGG	381	5	+	Zea mays
CiGRF1	Unnamed__1	CGTGG	1667	5	-	Zea mays
CiGRF1	Unnamed__1	CGTGG	1813	5	-	Zea mays
CiGRF1	WRE3	CCACCT	606	6	+	Pisum sativum
CiGRF1	WRE3	CCACCT	1781	6	+	Pisum sativum
CiGRF1	WRE3	CCACCT	1917	6	+	Pisum sativum
CiGRF1	TGA-element	AACGAC	1765	6	+	Brassica oleracea	auxin-responsive element
CiGRF1	AT~TATA-box	TATATAAA	1515	8	-	Arabidopsis thaliana
CiGRF1	AT~TATA-box	TATATA	1517	6	-	Arabidopsis thaliana
CiGRF1	TGACG-motif	TGACG	1109	5	-	Hordeum vulgare	cis-acting regulatory element involved in the MeJA-responsiveness
CiGRF1	TGACG-motif	TGACG	1430	5	-	Hordeum vulgare	cis-acting regulatory element involved in the MeJA-responsiveness
CiGRF1	TGACG-motif	TGACG	1595	5	+	Hordeum vulgare	cis-acting regulatory element involved in the MeJA-responsiveness
CiGRF1	CAAT-box	CAAAT	12	5	+	Pisum sativum	common cis-acting element in promoter and enhancer regions
CiGRF1	CAAT-box	CAAT	44	4	+	Nicotiana glutinosa
CiGRF1	CAAT-box	CAAT	172	4	+	Nicotiana glutinosa
CiGRF1	CAAT-box	CAAT	246	4	+	Nicotiana glutinosa
CiGRF1	CAAT-box	TGCCAAC	252	7	+	Petunia hybrida	common cis-acting element in promoter and enhancer regions
CiGRF1	CAAT-box	CCAAT	261	5	+	Arabidopsis thaliana	common cis-acting element in promoter and enhancer regions
CiGRF1	CAAT-box	CAAT	262	4	+	Nicotiana glutinosa
CiGRF1	CAAT-box	CAAT	327	4	+	Nicotiana glutinosa
CiGRF1	CAAT-box	CCAAT	329	5	-	Arabidopsis thaliana	common cis-acting element in promoter and enhancer regions
CiGRF1	CAAT-box	CAAAT	355	5	+	Pisum sativum	common cis-acting element in promoter and enhancer regions
CiGRF1	CAAT-box	CAAAT	360	5	-	Pisum sativum	common cis-acting element in promoter and enhancer regions
CiGRF1	CAAT-box	CAAT	745	4	-	Nicotiana glutinosa
CiGRF1	CAAT-box	CAAT	764	4	+	Nicotiana glutinosa
CiGRF1	CAAT-box	CAAAT	988	5	-	Pisum sativum	common cis-acting element in promoter and enhancer regions
CiGRF1	CAAT-box	CAAT	1004	4	-	Nicotiana glutinosa
CiGRF1	CAAT-box	CAAT	1043	4	-	Nicotiana glutinosa
CiGRF1	CAAT-box	CAAT	1070	4	+	Nicotiana glutinosa
CiGRF1	CAAT-box	CAAT	1113	4	-	Nicotiana glutinosa
CiGRF1	CAAT-box	CAAT	1131	4	+	Nicotiana glutinosa
CiGRF1	CAAT-box	CAAT	1206	4	+	Nicotiana glutinosa
CiGRF1	CAAT-box	CAAT	1286	4	-	Nicotiana glutinosa
CiGRF1	CAAT-box	CAAT	1299	4	-	Nicotiana glutinosa
CiGRF1	CAAT-box	CAAAT	1314	5	+	Pisum sativum	common cis-acting element in promoter and enhancer regions
CiGRF1	CAAT-box	CAAAT	1354	5	-	Pisum sativum	common cis-acting element in promoter and enhancer regions
CiGRF1	CAAT-box	CAAT	1368	4	-	Nicotiana glutinosa
CiGRF1	CAAT-box	CAAT	1379	4	-	Nicotiana glutinosa
CiGRF1	CAAT-box	CCAAT	1421	5	+	Arabidopsis thaliana	common cis-acting element in promoter and enhancer regions
CiGRF1	CAAT-box	CAAT	1422	4	+	Nicotiana glutinosa
CiGRF1	CAAT-box	CAAT	1438	4	-	Nicotiana glutinosa
CiGRF1	CAAT-box	CCAAT	1443	5	+	Arabidopsis thaliana	common cis-acting element in promoter and enhancer regions
CiGRF1	CAAT-box	CAAT	1444	4	+	Nicotiana glutinosa
CiGRF1	CAAT-box	AGCTCAATTTCA	1475	11	-	Daucus carota	common cis-acting element in promoter and enhancer regions
CiGRF1	CAAT-box	CAAT	1479	4	-	Nicotiana glutinosa
CiGRF1	CAAT-box	CCAAT	1489	5	+	Arabidopsis thaliana	common cis-acting element in promoter and enhancer regions
CiGRF1	CAAT-box	CAAT	1490	4	+	Nicotiana glutinosa
CiGRF1	CAAT-box	CAAT	1494	4	+	Nicotiana glutinosa
CiGRF1	CAAT-box	CAAT	1498	4	-	Nicotiana glutinosa
CiGRF1	CAAT-box	CAAAT	1505	5	-	Pisum sativum	common cis-acting element in promoter and enhancer regions
CiGRF1	CAAT-box	CAAAT	1566	5	-	Pisum sativum	common cis-acting element in promoter and enhancer regions
CiGRF1	CAAT-box	CCAAT	1641	5	+	Arabidopsis thaliana	common cis-acting element in promoter and enhancer regions
CiGRF1	CAAT-box	CAAT	1642	4	+	Nicotiana glutinosa
CiGRF1	CAAT-box	CCAAT	1728	5	+	Arabidopsis thaliana	common cis-acting element in promoter and enhancer regions
CiGRF1	CAAT-box	CAAT	1729	4	+	Nicotiana glutinosa
CiGRF1	CAAT-box	CAAT	1731	4	-	Nicotiana glutinosa
CiGRF1	CAAT-box	CAAT	1863	4	-	Nicotiana glutinosa
CiGRF1	A-box	CCGTCC	1579	6	+	Petroselinum crispum	cis-acting regulatory element
CiGRF1	A-box	CCGTCC	1934	6	+	Petroselinum crispum	cis-acting regulatory element
CiGRF1	Unnamed__4	CTCC	9	4	+	Petroselinum hortense
CiGRF1	Unnamed__4	CTCC	109	4	-	Petroselinum hortense
CiGRF1	Unnamed__4	CTCC	160	4	-	Petroselinum hortense
CiGRF1	Unnamed__4	CTCC	405	4	-	Petroselinum hortense
CiGRF1	Unnamed__4	CTCC	452	4	-	Petroselinum hortense
CiGRF1	Unnamed__4	CTCC	599	4	-	Petroselinum hortense
CiGRF1	Unnamed__4	CTCC	604	4	+	Petroselinum hortense
CiGRF1	Unnamed__4	CTCC	616	4	-	Petroselinum hortense
CiGRF1	Unnamed__4	CTCC	723	4	-	Petroselinum hortense
CiGRF1	Unnamed__4	CTCC	1197	4	+	Petroselinum hortense
CiGRF1	Unnamed__4	CTCC	1546	4	-	Petroselinum hortense
CiGRF1	Unnamed__4	CTCC	1737	4	+	Petroselinum hortense
CiGRF1	Unnamed__4	CTCC	1875	4	+	Petroselinum hortense
CiGRF1	Unnamed__4	CTCC	1996	4	+	Petroselinum hortense
CiGRF1	MYC	CATTTG	12	6	-	Arabidopsis thaliana
CiGRF1	MYC	CATGTG	293	6	-	Arabidopsis thaliana
CiGRF1	MYC	CAATTG	327	6	+	Arabidopsis thaliana
CiGRF1	MYC	CAATTG	1729	6	-	Arabidopsis thaliana
CiGRF1	chs-CMA2a	TCACTTGA	48	8	-	Petroselinum crispum	part of a light responsive element
CiGRF1	MBS	CAACTG	255	6	+	Arabidopsis thaliana	MYB binding site involved in drought-inducibility
CiGRF1	G-box	CACGAC	1273	6	+	Zea mays	cis-acting regulatory element involved in light responsiveness
CiGRF1	G-box	CACGTG	1814	6	-	Arabidopsis thaliana	cis-acting regulatory element involved in light responsiveness
CiGRF1	Myb	CAACTG	255	6	+	Arabidopsis thaliana
CiGRF1	Myb	TAACTG	731	6	-	Arabidopsis thaliana
CiGRF10	ATC-motif	AGTAATCT	626	8	-	Spinacia oleracea	part of a conserved DNA module involved in light responsiveness
CiGRF10	ABRE	GCAACGTGTC	871	9	-	Hordeum vulgare	cis-acting element involved in the abscisic acid responsiveness
CiGRF10	ABRE	ACGTG	873	5	-	Arabidopsis thaliana	cis-acting element involved in the abscisic acid responsiveness
CiGRF10	ABRE	ACGTG	1489	5	+	Arabidopsis thaliana	cis-acting element involved in the abscisic acid responsiveness
CiGRF10	AT-rich sequence	TAAAATACT	830	9	+	Pisum sativum	element for maximal elicitor-mediated activation (2copies)
CiGRF10	AT~TATA-box	TATATA	371	6	+	Arabidopsis thaliana
CiGRF10	AT~TATA-box	TATATA	823	6	+	Arabidopsis thaliana
CiGRF10	AT~TATA-box	TATATA	1232	6	-	Arabidopsis thaliana
CiGRF10	AT~TATA-box	TATATA	1373	6	-	Arabidopsis thaliana
CiGRF10	AT~TATA-box	TATATA	1375	6	-	Arabidopsis thaliana
CiGRF10	CAAT-box	CAAT	136	4	-	Nicotiana glutinosa
CiGRF10	CAAT-box	CAAAT	185	5	+	Pisum sativum	common cis-acting element in promoter and enhancer regions
CiGRF10	CAAT-box	CAAAT	201	5	+	Pisum sativum	common cis-acting element in promoter and enhancer regions
CiGRF10	CAAT-box	CAAT	249	4	+	Nicotiana glutinosa
CiGRF10	CAAT-box	CAAT	253	4	+	Nicotiana glutinosa
CiGRF10	CAAT-box	CAAT	294	4	+	Nicotiana glutinosa
CiGRF10	CAAT-box	CCAAT	316	5	-	Arabidopsis thaliana	common cis-acting element in promoter and enhancer regions
CiGRF10	CAAT-box	CAAT	403	4	-	Nicotiana glutinosa
CiGRF10	CAAT-box	CAAAT	515	5	+	Pisum sativum	common cis-acting element in promoter and enhancer regions
CiGRF10	CAAT-box	CAAAT	531	5	-	Pisum sativum	common cis-acting element in promoter and enhancer regions
CiGRF10	CAAT-box	CAAAT	547	5	-	Pisum sativum	common cis-acting element in promoter and enhancer regions
CiGRF10	CAAT-box	CAAT	705	4	+	Nicotiana glutinosa
CiGRF10	CAAT-box	CAAT	718	4	-	Nicotiana glutinosa
CiGRF10	CAAT-box	CAAT	748	4	-	Nicotiana glutinosa
CiGRF10	CAAT-box	CAAT	810	4	-	Nicotiana glutinosa
CiGRF10	CAAT-box	CAAAT	883	5	+	Pisum sativum	common cis-acting element in promoter and enhancer regions
CiGRF10	CAAT-box	CAAAT	898	5	+	Pisum sativum	common cis-acting element in promoter and enhancer regions
CiGRF10	CAAT-box	CAAAT	916	5	-	Pisum sativum	common cis-acting element in promoter and enhancer regions
CiGRF10	CAAT-box	CAAT	933	4	-	Nicotiana glutinosa
CiGRF10	CAAT-box	CAAAT	1088	5	-	Pisum sativum	common cis-acting element in promoter and enhancer regions
CiGRF10	CAAT-box	CAAT	1204	4	+	Nicotiana glutinosa
CiGRF10	CAAT-box	CAAT	1222	4	+	Nicotiana glutinosa
CiGRF10	CAAT-box	CAAAT	1226	5	-	Pisum sativum	common cis-acting element in promoter and enhancer regions
CiGRF10	CAAT-box	CAAAT	1238	5	-	Pisum sativum	common cis-acting element in promoter and enhancer regions
CiGRF10	CAAT-box	CAAAT	1269	5	+	Pisum sativum	common cis-acting element in promoter and enhancer regions
CiGRF10	CAAT-box	CAAAT	1449	5	+	Pisum sativum	common cis-acting element in promoter and enhancer regions
CiGRF10	CAAT-box	CAAAT	1456	5	+	Pisum sativum	common cis-acting element in promoter and enhancer regions
CiGRF10	CAAT-box	CCAAT	1616	5	-	Arabidopsis thaliana	common cis-acting element in promoter and enhancer regions
CiGRF10	CAAT-box	CAAT	1699	4	+	Nicotiana glutinosa
CiGRF10	CAAT-box	CAAT	1716	4	-	Nicotiana glutinosa
CiGRF10	CAAT-box	CAAT	1765	4	-	Nicotiana glutinosa
CiGRF10	CAAT-box	CCAAT	1793	5	+	Arabidopsis thaliana	common cis-acting element in promoter and enhancer regions
CiGRF10	CAAT-box	CAAT	1794	4	+	Nicotiana glutinosa
CiGRF10	CAAT-box	CAAT	1848	4	+	Nicotiana glutinosa
CiGRF10	CAAT-box	CCAAT	1920	5	+	Arabidopsis thaliana	common cis-acting element in promoter and enhancer regions
CiGRF10	CAAT-box	CAAT	1921	4	+	Nicotiana glutinosa
CiGRF10	CAAT-box	CAAAT	1952	5	-	Pisum sativum	common cis-acting element in promoter and enhancer regions
CiGRF10	CAAT-box	CAAT	1987	4	-	Nicotiana glutinosa
CiGRF10	TGACG-motif	TGACG	1032	5	-	Hordeum vulgare	cis-acting regulatory element involved in the MeJA-responsiveness
CiGRF10	TGACG-motif	TGACG	1487	5	+	Hordeum vulgare	cis-acting regulatory element involved in the MeJA-responsiveness
CiGRF10	GT1-motif	GGTTAA	26	6	-	Arabidopsis thaliana	light responsive element
CiGRF10	GT1-motif	GGTTAAT	1787	7	-	Avena sativa	light responsive element
CiGRF10	GT1-motif	GGTTAA	1788	6	-	Arabidopsis thaliana	light responsive element
CiGRF10	WRE3	CCACCT	1879	6	+	Pisum sativum
CiGRF10	MBS	CAACTG	388	6	-	Arabidopsis thaliana	MYB binding site involved in drought-inducibility
CiGRF10	G-box	CACGTC	1488	6	-	Zea mays	cis-acting regulatory element involved in light responsiveness
CiGRF10	Unnamed__4	CTCC	13	4	+	Petroselinum hortense
CiGRF10	Unnamed__4	CTCC	223	4	+	Petroselinum hortense
CiGRF10	Unnamed__4	CTCC	495	4	-	Petroselinum hortense
CiGRF10	Unnamed__4	CTCC	655	4	+	Petroselinum hortense
CiGRF10	Unnamed__4	CTCC	757	4	-	Petroselinum hortense
CiGRF10	Unnamed__4	CTCC	952	4	+	Petroselinum hortense
CiGRF10	Unnamed__4	CTCC	1839	4	+	Petroselinum hortense
CiGRF10	Unnamed__4	CTCC	1965	4	+	Petroselinum hortense
CiGRF10	Unnamed__4	CTCC	1975	4	+	Petroselinum hortense
CiGRF10	MYC	CATTTG	201	6	-	Arabidopsis thaliana
CiGRF10	ARE	AAACCA	1690	6	+	Zea mays	cis-acting regulatory element essential for the anaerobic induction
CiGRF10	Myb	CAACTG	388	6	-	Arabidopsis thaliana
CiGRF10	Myb	TAACTG	669	6	+	Arabidopsis thaliana
CiGRF10	Myb	TAACTG	1366	6	+	Arabidopsis thaliana
CiGRF10	Myb	TAACTG	1483	6	+	Arabidopsis thaliana
CiGRF10	TATA	TATAAAAT	1625	8	-	Arabidopsis thaliana
CiGRF10	TATA	TATAAAAT	1648	8	-	Arabidopsis thaliana
CiGRF10	TATA	TATAAAAT	1665	8	-	Arabidopsis thaliana
CiGRF10	TATA	TATAAAAT	1827	8	+	Arabidopsis thaliana
CiGRF10	G-Box	CACGTT	873	6	+	Pisum sativum	cis-acting regulatory element involved in light responsiveness
CiGRF10	Unnamed__6	taTAAATATct	971	10	-	Zea mays
CiGRF10		motif_sequence	109	4	-	organism	short_function
CiGRF10		motif_sequence	413	4	-	organism	short_function
CiGRF10		motif_sequence	506	4	-	organism	short_function
CiGRF10		motif_sequence	569	4	-	organism	short_function
CiGRF10		motif_sequence	602	4	-	organism	short_function
CiGRF10		motif_sequence	714	4	-	organism	short_function
CiGRF10		motif_sequence	950	4	+	organism	short_function
CiGRF10		motif_sequence	1354	4	-	organism	short_function
CiGRF10		motif_sequence	1563	4	-	organism	short_function
CiGRF10		motif_sequence	1751	4	-	organism	short_function
CiGRF10		motif_sequence	1883	4	+	organism	short_function
CiGRF10		motif_sequence	1973	4	+	organism	short_function
CiGRF10	Box 4	ATTAAT	258	6	+	Petroselinum crispum	part of a conserved DNA module involved in light responsiveness
CiGRF10	Box 4	ATTAAT	1263	6	-	Petroselinum crispum	part of a conserved DNA module involved in light responsiveness
CiGRF10	Box 4	ATTAAT	1478	6	-	Petroselinum crispum	part of a conserved DNA module involved in light responsiveness
CiGRF10	as-1	TGACG	1032	5	-	Arabidopsis thaliana
CiGRF10	as-1	TGACG	1487	5	+	Arabidopsis thaliana
CiGRF10	TATA-box	ATTATA	51	6	+	Brassica napus	core promoter element around -30 of transcription start
CiGRF10	TATA-box	TATAA	52	5	-	Arabidopsis thaliana	core promoter element around -30 of transcription start
CiGRF10	TATA-box	TATA	53	4	+	Arabidopsis thaliana	core promoter element around -30 of transcription start
CiGRF10	TATA-box	TATA	65	4	+	Arabidopsis thaliana	core promoter element around -30 of transcription start
CiGRF10	TATA-box	TATAAAT	296	7	-	Brassica juncea	core promoter element around -30 of transcription start
CiGRF10	TATA-box	TATAAA	297	6	-	Helianthus annuus	core promoter element around -30 of transcription start
CiGRF10	TATA-box	TATAA	298	5	-	Arabidopsis thaliana	core promoter element around -30 of transcription start
CiGRF10	TATA-box	TATA	299	4	+	Arabidopsis thaliana	core promoter element around -30 of transcription start
CiGRF10	TATA-box	TATA	313	4	+	Arabidopsis thaliana	core promoter element around -30 of transcription start
CiGRF10	TATA-box	ATATAT	370	6	+	Brassica napus	core promoter element around -30 of transcription start
CiGRF10	TATA-box	TATATA	371	6	+	Arabidopsis thaliana	core promoter element around -30 of transcription start
CiGRF10	TATA-box	ATATAA	372	6	+	Brassica oleracea	core promoter element around -30 of transcription start
CiGRF10	TATA-box	TATA	373	4	+	Arabidopsis thaliana	core promoter element around -30 of transcription start
CiGRF10	TATA-box	TATTTAAA	455	8	+	Arabidopsis thaliana	core promoter element around -30 of transcription start
CiGRF10	TATA-box	ATTATA	558	6	+	Brassica napus	core promoter element around -30 of transcription start
CiGRF10	TATA-box	TATAA	559	5	-	Arabidopsis thaliana	core promoter element around -30 of transcription start
CiGRF10	TATA-box	TATA	560	4	+	Arabidopsis thaliana	core promoter element around -30 of transcription start
CiGRF10	TATA-box	TACAAAA	645	7	+	Oryza sativa	core promoter element around -30 of transcription start
CiGRF10	TATA-box	ATATAA	666	6	+	Brassica oleracea	core promoter element around -30 of transcription start
CiGRF10	TATA-box	TATA	667	4	+	Arabidopsis thaliana	core promoter element around -30 of transcription start
CiGRF10	TATA-box	TACAAAA	692	7	+	Oryza sativa	core promoter element around -30 of transcription start
CiGRF10	TATA-box	TATTTAAA	770	8	+	Arabidopsis thaliana	core promoter element around -30 of transcription start
CiGRF10	TATA-box	TATTTAAA	772	8	-	Arabidopsis thaliana	core promoter element around -30 of transcription start
CiGRF10	TATA-box	TATATAA	822	7	-	Arabidopsis thaliana	core promoter element around -30 of transcription start
CiGRF10	TATA-box	TATATA	823	6	+	Arabidopsis thaliana	core promoter element around -30 of transcription start
CiGRF10	TATA-box	ATATAT	824	6	+	Brassica napus	core promoter element around -30 of transcription start
CiGRF10	TATA-box	TATA	825	4	+	Arabidopsis thaliana	core promoter element around -30 of transcription start
CiGRF10	TATA-box	TATA	838	4	+	Arabidopsis thaliana	core promoter element around -30 of transcription start
CiGRF10	TATA-box	ATATAT	886	6	+	Brassica napus	core promoter element around -30 of transcription start
CiGRF10	TATA-box	TATA	887	4	+	Arabidopsis thaliana	core promoter element around -30 of transcription start
CiGRF10	TATA-box	ATATAA	911	6	+	Brassica oleracea	core promoter element around -30 of transcription start
CiGRF10	TATA-box	TATA	912	4	+	Arabidopsis thaliana	core promoter element around -30 of transcription start
CiGRF10	TATA-box	ATTATA	976	6	+	Brassica napus	core promoter element around -30 of transcription start
CiGRF10	TATA-box	TATAA	977	5	-	Arabidopsis thaliana	core promoter element around -30 of transcription start
CiGRF10	TATA-box	TATA	978	4	+	Arabidopsis thaliana	core promoter element around -30 of transcription start
CiGRF10	TATA-box	ATATAA	1000	6	+	Brassica oleracea	core promoter element around -30 of transcription start
CiGRF10	TATA-box	TATA	1001	4	-	Arabidopsis thaliana	core promoter element around -30 of transcription start
CiGRF10	TATA-box	TATTTAAA	1022	8	-	Arabidopsis thaliana	core promoter element around -30 of transcription start
CiGRF10	TATA-box	ATATAT	1084	6	-	Brassica napus	core promoter element around -30 of transcription start
CiGRF10	TATA-box	TATA	1085	4	-	Arabidopsis thaliana	core promoter element around -30 of transcription start
CiGRF10	TATA-box	TACAAAA	1114	7	+	Oryza sativa	core promoter element around -30 of transcription start
CiGRF10	TATA-box	TATAA	1160	5	-	Arabidopsis thaliana	core promoter element around -30 of transcription start
CiGRF10	TATA-box	TATA	1161	4	-	Arabidopsis thaliana	core promoter element around -30 of transcription start
CiGRF10	TATA-box	TATAA	1167	5	-	Arabidopsis thaliana	core promoter element around -30 of transcription start
CiGRF10	TATA-box	TATA	1168	4	-	Arabidopsis thaliana	core promoter element around -30 of transcription start
CiGRF10	TATA-box	ATTATA	1181	6	+	Brassica napus	core promoter element around -30 of transcription start
CiGRF10	TATA-box	TATAA	1182	5	-	Arabidopsis thaliana	core promoter element around -30 of transcription start
CiGRF10	TATA-box	TATA	1183	4	-	Arabidopsis thaliana	core promoter element around -30 of transcription start
CiGRF10	TATA-box	TATAA	1189	5	-	Arabidopsis thaliana	core promoter element around -30 of transcription start
CiGRF10	TATA-box	TATA	1190	4	-	Arabidopsis thaliana	core promoter element around -30 of transcription start
CiGRF10	TATA-box	ATATAT	1231	6	-	Brassica napus	core promoter element around -30 of transcription start
CiGRF10	TATA-box	TATATA	1232	6	-	Arabidopsis thaliana	core promoter element around -30 of transcription start
CiGRF10	TATA-box	ATATAA	1233	6	+	Brassica oleracea	core promoter element around -30 of transcription start
CiGRF10	TATA-box	TATA	1234	4	-	Arabidopsis thaliana	core promoter element around -30 of transcription start
CiGRF10	TATA-box	TATATA	1373	6	-	Arabidopsis thaliana	core promoter element around -30 of transcription start
CiGRF10	TATA-box	ATATAT	1374	6	-	Brassica napus	core promoter element around -30 of transcription start
CiGRF10	TATA-box	TATATA	1375	6	-	Arabidopsis thaliana	core promoter element around -30 of transcription start
CiGRF10	TATA-box	ATATAT	1376	6	-	Brassica napus	core promoter element around -30 of transcription start
CiGRF10	TATA-box	TATA	1377	4	-	Arabidopsis thaliana	core promoter element around -30 of transcription start
CiGRF10	TATA-box	TATAA	1394	5	-	Arabidopsis thaliana	core promoter element around -30 of transcription start
CiGRF10	TATA-box	TATA	1395	4	-	Arabidopsis thaliana	core promoter element around -30 of transcription start
CiGRF10	TATA-box	TATTTAAA	1403	8	+	Arabidopsis thaliana	core promoter element around -30 of transcription start
CiGRF10	TATA-box	ATATAT	1512	6	-	Brassica napus	core promoter element around -30 of transcription start
CiGRF10	TATA-box	TATA	1513	4	-	Arabidopsis thaliana	core promoter element around -30 of transcription start
CiGRF10	TATA-box	TATAAAA	1530	7	-	Pisum sativum	core promoter element around -30 of transcription start
CiGRF10	TATA-box	TATAAA	1531	6	-	Helianthus annuus	core promoter element around -30 of transcription start
CiGRF10	TATA-box	TATAA	1532	5	-	Arabidopsis thaliana	core promoter element around -30 of transcription start
CiGRF10	TATA-box	TATA	1533	4	-	Arabidopsis thaliana	core promoter element around -30 of transcription start
CiGRF10	TATA-box	TATAAA	1546	6	-	Helianthus annuus	core promoter element around -30 of transcription start
CiGRF10	TATA-box	TATAA	1547	5	-	Arabidopsis thaliana	core promoter element around -30 of transcription start
CiGRF10	TATA-box	TATA	1548	4	-	Arabidopsis thaliana	core promoter element around -30 of transcription start
CiGRF10	TATA-box	ATATAA	1573	6	+	Brassica oleracea	core promoter element around -30 of transcription start
CiGRF10	TATA-box	TATA	1574	4	-	Arabidopsis thaliana	core promoter element around -30 of transcription start
CiGRF10	TATA-box	ATTATA	1584	6	+	Brassica napus	core promoter element around -30 of transcription start
CiGRF10	TATA-box	TATAA	1585	5	-	Arabidopsis thaliana	core promoter element around -30 of transcription start
CiGRF10	TATA-box	TATA	1586	4	-	Arabidopsis thaliana	core promoter element around -30 of transcription start
CiGRF10	TATA-box	ccTATAAAaa	1590	9	+	Arabidopsis thaliana	core promoter element around -30 of transcription start
CiGRF10	TATA-box	TATA	1592	4	-	Arabidopsis thaliana	core promoter element around -30 of transcription start
CiGRF10	TATA-box	TATA	1621	4	-	Arabidopsis thaliana	core promoter element around -30 of transcription start
CiGRF10	TATA-box	TATAAAA	1626	7	-	Pisum sativum	core promoter element around -30 of transcription start
CiGRF10	TATA-box	TATAAA	1627	6	-	Helianthus annuus	core promoter element around -30 of transcription start
CiGRF10	TATA-box	TATAA	1628	5	-	Arabidopsis thaliana	core promoter element around -30 of transcription start
CiGRF10	TATA-box	TATA	1629	4	-	Arabidopsis thaliana	core promoter element around -30 of transcription start
CiGRF10	TATA-box	ATATAT	1644	6	-	Brassica napus	core promoter element around -30 of transcription start
CiGRF10	TATA-box	TATA	1645	4	-	Arabidopsis thaliana	core promoter element around -30 of transcription start
CiGRF10	TATA-box	TATAAAA	1649	7	-	Pisum sativum	core promoter element around -30 of transcription start
CiGRF10	TATA-box	TATAAA	1650	6	-	Helianthus annuus	core promoter element around -30 of transcription start
CiGRF10	TATA-box	TATAA	1651	5	-	Arabidopsis thaliana	core promoter element around -30 of transcription start
CiGRF10	TATA-box	TATA	1652	4	-	Arabidopsis thaliana	core promoter element around -30 of transcription start
CiGRF10	TATA-box	TATAAAA	1666	7	-	Pisum sativum	core promoter element around -30 of transcription start
CiGRF10	TATA-box	TATAAA	1667	6	-	Helianthus annuus	core promoter element around -30 of transcription start
CiGRF10	TATA-box	TATAA	1668	5	-	Arabidopsis thaliana	core promoter element around -30 of transcription start
CiGRF10	TATA-box	TATA	1669	4	-	Arabidopsis thaliana	core promoter element around -30 of transcription start
CiGRF10	TATA-box	TATAAAT	1701	7	-	Brassica juncea	core promoter element around -30 of transcription start
CiGRF10	TATA-box	TATAAA	1702	6	-	Helianthus annuus	core promoter element around -30 of transcription start
CiGRF10	TATA-box	TATAA	1703	5	-	Arabidopsis thaliana	core promoter element around -30 of transcription start
CiGRF10	TATA-box	TATA	1704	4	-	Arabidopsis thaliana	core promoter element around -30 of transcription start
CiGRF10	TATA-box	TACAAAA	1728	7	-	Oryza sativa	core promoter element around -30 of transcription start
CiGRF10	TATA-box	ATATAA	1758	6	+	Brassica oleracea	core promoter element around -30 of transcription start
CiGRF10	TATA-box	TATA	1759	4	-	Arabidopsis thaliana	core promoter element around -30 of transcription start
CiGRF10	TATA-box	TATAAA	1825	6	-	Helianthus annuus	core promoter element around -30 of transcription start
CiGRF10	TATA-box	TATAA	1826	5	-	Arabidopsis thaliana	core promoter element around -30 of transcription start
CiGRF10	TATA-box	TATA	1827	4	-	Arabidopsis thaliana	core promoter element around -30 of transcription start
CiGRF10	GATA-motif	GATAGGG	471	7	+	Pisum sativum	part of a light responsive element
CiGRF10	GATA-motif	AAGATAAGATT	1551	11	-	Arabidopsis thaliana	part of a light responsive element
CiGRF10	MYB	TAACCA	143	6	-	Arabidopsis thaliana
CiGRF10	MYB	TAACCA	1110	6	-	Arabidopsis thaliana
CiGRF10	MYB	TAACCA	1770	6	+	Arabidopsis thaliana
CiGRF10	MRE	AACCTAA	579	7	+	Petroselinum crispum	MYB binding site involved in light responsiveness
CiGRF10	ERE	ATTTTAAA	360	8	+	Nicotiana glutinos
CiGRF10	ERE	ATTTTAAA	780	8	+	Nicotiana glutinos
CiGRF10	ERE	ATTTTAAA	922	8	+	Nicotiana glutinos
CiGRF10	ERE	ATTTTAAA	924	8	-	Nicotiana glutinos
CiGRF10	ERE	ATTTTAAA	1247	8	+	Nicotiana glutinos
CiGRF10	ERE	ATTTTAAA	1249	8	-	Nicotiana glutinos
CiGRF10	ERE	ATTTTAAA	1405	8	-	Nicotiana glutinos
CiGRF10	ERE	ATTTTAAA	1431	8	+	Nicotiana glutinos
CiGRF10	ERE	ATTTTAAA	1433	8	-	Nicotiana glutinos
CiGRF10	ERE	ATTTCATA	1459	8	+	Nicotiana glutinos
CiGRF10	ERE	ATTTTAAA	1470	8	-	Nicotiana glutinos
CiGRF10	ERE	ATTTCATA	1601	8	+	Nicotiana glutinos
CiGRF10	GA-motif	ATAGATAA	443	8	+	Arabidopsis thaliana	part of a light responsive element
CiGRF10	STRE	AGGGG	1962	5	-	Arabidopsis thaliana
CiGRF10	MYB-like sequence	TAACCA	143	6	-	Arabidopsis thaliana
CiGRF10	MYB-like sequence	TAACCA	1110	6	-	Arabidopsis thaliana
CiGRF10	MYB-like sequence	TAACCA	1770	6	+	Arabidopsis thaliana
CiGRF10	CGTCA-motif	CGTCA	1032	5	+	Hordeum vulgare	cis-acting regulatory element involved in the MeJA-responsiveness
CiGRF10	CGTCA-motif	CGTCA	1487	5	-	Hordeum vulgare	cis-acting regulatory element involved in the MeJA-responsiveness
CiGRF11	G-box	CACGAC	1183	6	+	Zea mays	cis-acting regulatory element involved in light responsiveness
CiGRF11	MBS	CAACTG	820	6	+	Arabidopsis thaliana	MYB binding site involved in drought-inducibility
CiGRF11	ARE	AAACCA	1500	6	-	Zea mays	cis-acting regulatory element essential for the anaerobic induction
CiGRF11	MYC	CATTTG	23	6	-	Arabidopsis thaliana
CiGRF11	MYC	CATTTG	575	6	+	Arabidopsis thaliana
CiGRF11	MYC	CATTTG	784	6	+	Arabidopsis thaliana
CiGRF11	MYC	CATGTG	1496	6	+	Arabidopsis thaliana
CiGRF11	MYC	CAATTG	1616	6	-	Arabidopsis thaliana
CiGRF11	Unnamed__4	CTCC	20	4	+	Petroselinum hortense
CiGRF11	Unnamed__4	CTCC	758	4	-	Petroselinum hortense
CiGRF11	Unnamed__4	CTCC	850	4	-	Petroselinum hortense
CiGRF11	Unnamed__4	CTCC	890	4	-	Petroselinum hortense
CiGRF11	Unnamed__4	CTCC	1059	4	-	Petroselinum hortense
CiGRF11	Unnamed__4	CTCC	1226	4	-	Petroselinum hortense
CiGRF11	Unnamed__4	CTCC	1649	4	+	Petroselinum hortense
CiGRF11	Unnamed__4	CTCC	1690	4	-	Petroselinum hortense
CiGRF11	Unnamed__4	CTCC	1777	4	+	Petroselinum hortense
CiGRF11	Unnamed__4	CTCC	1780	4	+	Petroselinum hortense
CiGRF11	Unnamed__4	CTCC	1875	4	+	Petroselinum hortense
CiGRF11	Unnamed__4	CTCC	1954	4	-	Petroselinum hortense
CiGRF11	A-box	CCGTCC	1747	6	+	Petroselinum crispum	cis-acting regulatory element
CiGRF11	P-box	CCTTTTG	1162	7	+	Oryza sativa	gibberellin-responsive element
CiGRF11	Myb	CAACTG	820	6	+	Arabidopsis thaliana
CiGRF11	Myb	TAACTG	924	6	-	Arabidopsis thaliana
CiGRF11	TCA	TCATCTTCAT	1820	9	+	Pisum sativum
CiGRF11	CCGTCC-box	CCGTCC	1747	6	+	Petroselinum hortense
CiGRF11	Unnamed__2	CCCCGG	1046	6	-	Zea mays
CiGRF11	TC-rich repeats	ATTCTCTAAC	934	9	+	Nicotiana tabacum	cis-acting element involved in defense and stress responsiveness
CiGRF11	TGACG-motif	TGACG	1657	5	+	Hordeum vulgare	cis-acting regulatory element involved in the MeJA-responsiveness
CiGRF11	CAAT-box	CAAAT	23	5	+	Pisum sativum	common cis-acting element in promoter and enhancer regions
CiGRF11	CAAT-box	CAAT	110	4	-	Nicotiana glutinosa
CiGRF11	CAAT-box	CAAT	163	4	-	Nicotiana glutinosa
CiGRF11	CAAT-box	CAAAT	169	5	-	Pisum sativum	common cis-acting element in promoter and enhancer regions
CiGRF11	CAAT-box	CAAT	365	4	-	Nicotiana glutinosa
CiGRF11	CAAT-box	CAAT	454	4	+	Nicotiana glutinosa
CiGRF11	CAAT-box	CAAT	489	4	-	Nicotiana glutinosa
CiGRF11	CAAT-box	CAAT	545	4	-	Nicotiana glutinosa
CiGRF11	CAAT-box	CAAAT	576	5	-	Pisum sativum	common cis-acting element in promoter and enhancer regions
CiGRF11	CAAT-box	CAAT	581	4	-	Nicotiana glutinosa
CiGRF11	CAAT-box	CAAT	612	4	+	Nicotiana glutinosa
CiGRF11	CAAT-box	CAAAT	645	5	+	Pisum sativum	common cis-acting element in promoter and enhancer regions
CiGRF11	CAAT-box	CAAAT	676	5	+	Pisum sativum	common cis-acting element in promoter and enhancer regions
CiGRF11	CAAT-box	CAAT	746	4	-	Nicotiana glutinosa
CiGRF11	CAAT-box	CAAAT	766	5	-	Pisum sativum	common cis-acting element in promoter and enhancer regions
CiGRF11	CAAT-box	CAAAT	785	5	-	Pisum sativum	common cis-acting element in promoter and enhancer regions
CiGRF11	CAAT-box	CAAT	800	4	-	Nicotiana glutinosa
CiGRF11	CAAT-box	CCAAT	875	5	-	Arabidopsis thaliana	common cis-acting element in promoter and enhancer regions
CiGRF11	CAAT-box	CAAT	919	4	+	Nicotiana glutinosa
CiGRF11	CAAT-box	CAAT	932	4	+	Nicotiana glutinosa
CiGRF11	CAAT-box	CAAT	962	4	+	Nicotiana glutinosa
CiGRF11	CAAT-box	CAAT	979	4	+	Nicotiana glutinosa
CiGRF11	CAAT-box	CCAAT	1026	5	-	Arabidopsis thaliana	common cis-acting element in promoter and enhancer regions
CiGRF11	CAAT-box	CAAT	1083	4	+	Nicotiana glutinosa
CiGRF11	CAAT-box	CAAAT	1144	5	-	Pisum sativum	common cis-acting element in promoter and enhancer regions
CiGRF11	CAAT-box	CAAT	1212	4	-	Nicotiana glutinosa
CiGRF11	CAAT-box	CAAT	1221	4	-	Nicotiana glutinosa
CiGRF11	CAAT-box	CAAT	1309	4	+	Nicotiana glutinosa
CiGRF11	CAAT-box	CAAAT	1327	5	-	Pisum sativum	common cis-acting element in promoter and enhancer regions
CiGRF11	CAAT-box	CAAT	1378	4	+	Nicotiana glutinosa
CiGRF11	CAAT-box	CCAAT	1515	5	-	Arabidopsis thaliana	common cis-acting element in promoter and enhancer regions
CiGRF11	CAAT-box	CAAAT	1554	5	+	Pisum sativum	common cis-acting element in promoter and enhancer regions
CiGRF11	CAAT-box	CAAT	1616	4	+	Nicotiana glutinosa
CiGRF11	CAAT-box	CAAT	1618	4	-	Nicotiana glutinosa
CiGRF11	CAAT-box	CCCAATTT	1662	8	-	Arabidopsis thaliana	common cis-acting element in promoter and enhancer regions
CiGRF11	CAAT-box	CCAAT	1664	5	-	Arabidopsis thaliana	common cis-acting element in promoter and enhancer regions
CiGRF11	CAAT-box	CAAT	1737	4	+	Nicotiana glutinosa
CiGRF11	CAAT-box	CAAT	1787	4	-	Nicotiana glutinosa
CiGRF11	AT~TATA-box	TATATA	1480	6	-	Arabidopsis thaliana
CiGRF11	GT1-motif	GGTTAAT	190	7	+	Avena sativa	light responsive element
CiGRF11	Unnamed__1	CGTGG	724	5	+	Zea mays
CiGRF11	MYB-like sequence	TAACCA	189	6	-	Arabidopsis thaliana
CiGRF11	MYB-like sequence	TAACCA	205	6	-	Arabidopsis thaliana
CiGRF11	ERE	ATTTTAAA	1443	8	+	Nicotiana glutinos
CiGRF11	STRE	AGGGG	974	5	+	Arabidopsis thaliana
CiGRF11	STRE	AGGGG	1872	5	-	Arabidopsis thaliana
CiGRF11	STRE	AGGGG	1904	5	-	Arabidopsis thaliana
CiGRF11	LTR	CCGAAA	87	6	+	Hordeum vulgare	cis-acting element involved in low-temperature responsiveness
CiGRF11	CGTCA-motif	CGTCA	1657	5	-	Hordeum vulgare	cis-acting regulatory element involved in the MeJA-responsiveness
CiGRF11	MYB recognition site	CCGTTG	1806	6	-	Arabidopsis thaliana
CiGRF11	MYB recognition site	CCGTTG	1891	6	-	Arabidopsis thaliana
CiGRF11	O2-site	GATGATGTGG	1599	9	+	Zea mays	cis-acting regulatory element involved in zein metabolism regulation
CiGRF11	I-box	GTATAAGGCC	67	9	-	Larix laricina	part of a light responsive element
CiGRF11	CCGTCC motif	CCGTCC	1747	6	+	Nicotiana tabacum
CiGRF11	CCAAT-box	CAACGG	1806	6	+	Hordeum vulgare	MYBHv1 binding site
CiGRF11	CCAAT-box	CAACGG	1891	6	+	Hordeum vulgare	MYBHv1 binding site
CiGRF11	as-1	TGACG	1657	5	+	Arabidopsis thaliana
CiGRF11		motif_sequence	214	4	+	organism	short_function
CiGRF11		motif_sequence	342	4	-	organism	short_function
CiGRF11		motif_sequence	494	4	+	organism	short_function
CiGRF11		motif_sequence	531	4	+	organism	short_function
CiGRF11		motif_sequence	536	4	+	organism	short_function
CiGRF11		motif_sequence	553	4	-	organism	short_function
CiGRF11		motif_sequence	586	4	+	organism	short_function
CiGRF11		motif_sequence	607	4	+	organism	short_function
CiGRF11		motif_sequence	713	4	+	organism	short_function
CiGRF11		motif_sequence	823	4	+	organism	short_function
CiGRF11		motif_sequence	857	4	-	organism	short_function
CiGRF11		motif_sequence	1078	4	+	organism	short_function
CiGRF11		motif_sequence	1265	4	+	organism	short_function
CiGRF11		motif_sequence	1647	4	+	organism	short_function
CiGRF11		motif_sequence	1671	4	+	organism	short_function
CiGRF11		motif_sequence	1739	4	+	organism	short_function
CiGRF11		motif_sequence	1822	4	+	organism	short_function
CiGRF11		motif_sequence	1954	4	-	organism	short_function
CiGRF11		motif_sequence	1992	4	-	organism	short_function
CiGRF11	MYB	TAACCA	189	6	-	Arabidopsis thaliana
CiGRF11	MYB	TAACCA	205	6	-	Arabidopsis thaliana
CiGRF11	GATA-motif	AAGGATAAGG	96	9	-	Solanum tuberosum	part of a light responsive element
CiGRF11	AC-II	CCACCAACCCCC	879	11	-	Phaseolus vulgaris
CiGRF11	TCT-motif	TCTTAC	590	6	+	Arabidopsis thaliana	part of a light responsive element
CiGRF11	TCT-motif	TCTTAC	870	6	-	Arabidopsis thaliana	part of a light responsive element
CiGRF11	TATA-box	TATAA	71	5	-	Arabidopsis thaliana	core promoter element around -30 of transcription start
CiGRF11	TATA-box	TATA	72	4	+	Arabidopsis thaliana	core promoter element around -30 of transcription start
CiGRF11	TATA-box	TACAAAA	129	7	-	Oryza sativa	core promoter element around -30 of transcription start
CiGRF11	TATA-box	TATA	805	4	+	Arabidopsis thaliana	core promoter element around -30 of transcription start
CiGRF11	TATA-box	ATTATA	1095	6	+	Brassica napus	core promoter element around -30 of transcription start
CiGRF11	TATA-box	TATAA	1096	5	-	Arabidopsis thaliana	core promoter element around -30 of transcription start
CiGRF11	TATA-box	TATA	1097	4	-	Arabidopsis thaliana	core promoter element around -30 of transcription start
CiGRF11	TATA-box	taTATAAAtc	1287	9	-	Arabidopsis thaliana	core promoter element around -30 of transcription start
CiGRF11	TATA-box	TACAAAA	1366	7	-	Oryza sativa	core promoter element around -30 of transcription start
CiGRF11	TATA-box	TATATTTATATTT	1471	12	-	Avena sativa	core promoter element around -30 of transcription start
CiGRF11	TATA-box	ATATAT	1479	6	-	Brassica napus	core promoter element around -30 of transcription start
CiGRF11	TATA-box	TATATA	1480	6	-	Arabidopsis thaliana	core promoter element around -30 of transcription start
CiGRF11	TATA-box	TATA	1482	4	-	Arabidopsis thaliana	core promoter element around -30 of transcription start
CiGRF11	TATA-box	ccTATAAAaa	1510	9	-	Arabidopsis thaliana	core promoter element around -30 of transcription start
CiGRF11	TATA-box	TATA	1582	4	-	Arabidopsis thaliana	core promoter element around -30 of transcription start
CiGRF12	TCCC-motif	TCTCCCT	1409	7	-	Spinacia oleracea	part of a light responsive element
CiGRF12	as-1	TGACG	444	5	-	Arabidopsis thaliana
CiGRF12	as-1	TGACG	1722	5	-	Arabidopsis thaliana
CiGRF12	Box 4	ATTAAT	1373	6	-	Petroselinum crispum	part of a conserved DNA module involved in light responsiveness
CiGRF12		motif_sequence	107	4	-	organism	short_function
CiGRF12		motif_sequence	118	4	+	organism	short_function
CiGRF12		motif_sequence	233	4	-	organism	short_function
CiGRF12		motif_sequence	307	4	+	organism	short_function
CiGRF12		motif_sequence	331	4	+	organism	short_function
CiGRF12		motif_sequence	555	4	-	organism	short_function
CiGRF12		motif_sequence	624	4	+	organism	short_function
CiGRF12		motif_sequence	875	4	+	organism	short_function
CiGRF12		motif_sequence	1525	4	-	organism	short_function
CiGRF12		motif_sequence	1701	4	+	organism	short_function
CiGRF12	TCT-motif	TCTTAC	788	6	+	Arabidopsis thaliana	part of a light responsive element
CiGRF12	TCT-motif	TCTTAC	1867	6	+	Arabidopsis thaliana	part of a light responsive element
CiGRF12	TATA-box	TACAAAA	229	7	-	Oryza sativa	core promoter element around -30 of transcription start
CiGRF12	TATA-box	ATTATA	526	6	+	Brassica napus	core promoter element around -30 of transcription start
CiGRF12	TATA-box	TATAA	527	5	-	Arabidopsis thaliana	core promoter element around -30 of transcription start
CiGRF12	TATA-box	TATA	528	4	+	Arabidopsis thaliana	core promoter element around -30 of transcription start
CiGRF12	TATA-box	ATATAT	653	6	+	Brassica napus	core promoter element around -30 of transcription start
CiGRF12	TATA-box	TATA	654	4	+	Arabidopsis thaliana	core promoter element around -30 of transcription start
CiGRF12	TATA-box	ATTATA	760	6	+	Brassica napus	core promoter element around -30 of transcription start
CiGRF12	TATA-box	TATAA	761	5	-	Arabidopsis thaliana	core promoter element around -30 of transcription start
CiGRF12	TATA-box	TATA	762	4	+	Arabidopsis thaliana	core promoter element around -30 of transcription start
CiGRF12	TATA-box	TATATAA	886	7	-	Arabidopsis thaliana	core promoter element around -30 of transcription start
CiGRF12	TATA-box	TATATA	887	6	+	Arabidopsis thaliana	core promoter element around -30 of transcription start
CiGRF12	TATA-box	ATATAT	888	6	+	Brassica napus	core promoter element around -30 of transcription start
CiGRF12	TATA-box	TATA	889	4	+	Arabidopsis thaliana	core promoter element around -30 of transcription start
CiGRF12	TATA-box	ATTATA	900	6	+	Brassica napus	core promoter element around -30 of transcription start
CiGRF12	TATA-box	TATAA	901	5	-	Arabidopsis thaliana	core promoter element around -30 of transcription start
CiGRF12	TATA-box	TATA	902	4	+	Arabidopsis thaliana	core promoter element around -30 of transcription start
CiGRF12	TATA-box	taTATAAAtc	940	9	-	Arabidopsis thaliana	core promoter element around -30 of transcription start
CiGRF12	TATA-box	TATAAAT	941	7	-	Brassica juncea	core promoter element around -30 of transcription start
CiGRF12	TATA-box	TATAAA	942	6	-	Helianthus annuus	core promoter element around -30 of transcription start
CiGRF12	TATA-box	TATATAA	943	7	-	Arabidopsis thaliana	core promoter element around -30 of transcription start
CiGRF12	TATA-box	TATATA	944	6	+	Arabidopsis thaliana	core promoter element around -30 of transcription start
CiGRF12	TATA-box	ATATAA	945	6	+	Brassica oleracea	core promoter element around -30 of transcription start
CiGRF12	TATA-box	TATA	946	4	+	Arabidopsis thaliana	core promoter element around -30 of transcription start
CiGRF12	TATA-box	ATATAT	955	6	+	Brassica napus	core promoter element around -30 of transcription start
CiGRF12	TATA-box	TATA	956	4	+	Arabidopsis thaliana	core promoter element around -30 of transcription start
CiGRF12	TATA-box	TACAAAA	968	7	-	Oryza sativa	core promoter element around -30 of transcription start
CiGRF12	TATA-box	ATATAA	980	6	+	Brassica oleracea	core promoter element around -30 of transcription start
CiGRF12	TATA-box	TATA	981	4	+	Arabidopsis thaliana	core promoter element around -30 of transcription start
CiGRF12	TATA-box	ATTATA	1059	6	+	Brassica napus	core promoter element around -30 of transcription start
CiGRF12	TATA-box	TATAA	1060	5	-	Arabidopsis thaliana	core promoter element around -30 of transcription start
CiGRF12	TATA-box	TATA	1061	4	-	Arabidopsis thaliana	core promoter element around -30 of transcription start
CiGRF12	TATA-box	ATATAA	1118	6	+	Brassica oleracea	core promoter element around -30 of transcription start
CiGRF12	TATA-box	TATA	1119	4	-	Arabidopsis thaliana	core promoter element around -30 of transcription start
CiGRF12	TATA-box	ATTATA	1142	6	+	Brassica napus	core promoter element around -30 of transcription start
CiGRF12	TATA-box	TATAA	1143	5	-	Arabidopsis thaliana	core promoter element around -30 of transcription start
CiGRF12	TATA-box	TATA	1144	4	-	Arabidopsis thaliana	core promoter element around -30 of transcription start
CiGRF12	TATA-box	ATTATA	1159	6	+	Brassica napus	core promoter element around -30 of transcription start
CiGRF12	TATA-box	TATAA	1160	5	-	Arabidopsis thaliana	core promoter element around -30 of transcription start
CiGRF12	TATA-box	TATA	1161	4	-	Arabidopsis thaliana	core promoter element around -30 of transcription start
CiGRF12	TATA-box	ATTATA	1198	6	+	Brassica napus	core promoter element around -30 of transcription start
CiGRF12	TATA-box	TATAA	1199	5	-	Arabidopsis thaliana	core promoter element around -30 of transcription start
CiGRF12	TATA-box	TATA	1200	4	-	Arabidopsis thaliana	core promoter element around -30 of transcription start
CiGRF12	TATA-box	ATTATA	1214	6	+	Brassica napus	core promoter element around -30 of transcription start
CiGRF12	TATA-box	TATAA	1215	5	-	Arabidopsis thaliana	core promoter element around -30 of transcription start
CiGRF12	TATA-box	TATA	1216	4	-	Arabidopsis thaliana	core promoter element around -30 of transcription start
CiGRF12	TATA-box	ccTATAAAaa	1262	9	-	Arabidopsis thaliana	core promoter element around -30 of transcription start
CiGRF12	TATA-box	TATAAAA	1263	7	-	Pisum sativum	core promoter element around -30 of transcription start
CiGRF12	TATA-box	TATAAA	1264	6	-	Helianthus annuus	core promoter element around -30 of transcription start
CiGRF12	TATA-box	TATAA	1265	5	-	Arabidopsis thaliana	core promoter element around -30 of transcription start
CiGRF12	TATA-box	TATA	1266	4	-	Arabidopsis thaliana	core promoter element around -30 of transcription start
CiGRF12	TATA-box	ATATAA	1417	6	+	Brassica oleracea	core promoter element around -30 of transcription start
CiGRF12	TATA-box	TATA	1418	4	-	Arabidopsis thaliana	core promoter element around -30 of transcription start
CiGRF12	TATA-box	TATA	1782	4	-	Arabidopsis thaliana	core promoter element around -30 of transcription start
CiGRF12	MYB	CAACAG	41	6	+	Arabidopsis thaliana
CiGRF12	MYB	CAACAG	1657	6	-	Arabidopsis thaliana
CiGRF12	G-Box	CACGTT	1618	6	+	Pisum sativum	cis-acting regulatory element involved in light responsiveness
CiGRF12	G-Box	CACGTT	1679	6	+	Pisum sativum	cis-acting regulatory element involved in light responsiveness
CiGRF12	Myb-binding site	CAACAG	41	6	+	Nicotiana tabacum
CiGRF12	Myb-binding site	CAACAG	1657	6	-	Nicotiana tabacum
CiGRF12	CCAAT-box	CAACGG	1592	6	+	Hordeum vulgare	MYBHv1 binding site
CiGRF12	CCAAT-box	CAACGG	1795	6	+	Hordeum vulgare	MYBHv1 binding site
CiGRF12	CCAAT-box	CAACGG	1900	6	+	Hordeum vulgare	MYBHv1 binding site
CiGRF12	CGTCA-motif	CGTCA	444	5	+	Hordeum vulgare	cis-acting regulatory element involved in the MeJA-responsiveness
CiGRF12	CGTCA-motif	CGTCA	1722	5	+	Hordeum vulgare	cis-acting regulatory element involved in the MeJA-responsiveness
CiGRF12	MYB recognition site	CCGTTG	1592	6	-	Arabidopsis thaliana
CiGRF12	MYB recognition site	CCGTTG	1795	6	-	Arabidopsis thaliana
CiGRF12	MYB recognition site	CCGTTG	1900	6	-	Arabidopsis thaliana
CiGRF12	GARE-motif	TCTGTTG	1656	7	+	Brassica oleracea	gibberellin-responsive element
CiGRF12	AAGAA-motif	GAAAGAA	1271	7	+	Avena sativa
CiGRF12	AAGAA-motif	GAAAGAA	1760	7	-	Avena sativa
CiGRF12	WUN-motif	CCATTTCAA	1766	9	+	Nicotiana glutinosa
CiGRF12	CARE	CAACTCCC	1747	8	+	Oryza sativa
CiGRF12	LTR	CCGAAA	894	6	+	Hordeum vulgare	cis-acting element involved in low-temperature responsiveness
CiGRF12	ERE	ATTTCATA	825	8	-	Nicotiana glutinos
CiGRF12	GA-motif	ATAGATAA	1288	8	+	Arabidopsis thaliana	part of a light responsive element
CiGRF12	STRE	AGGGG	354	5	+	Arabidopsis thaliana
CiGRF12	STRE	AGGGG	360	5	-	Arabidopsis thaliana
CiGRF12	STRE	AGGGG	1752	5	-	Arabidopsis thaliana
CiGRF12	STRE	AGGGG	1912	5	-	Arabidopsis thaliana
CiGRF12	CAAT-box	CAAAT	152	5	-	Pisum sativum	common cis-acting element in promoter and enhancer regions
CiGRF12	CAAT-box	CAAAT	187	5	+	Pisum sativum	common cis-acting element in promoter and enhancer regions
CiGRF12	CAAT-box	CAAT	242	4	+	Nicotiana glutinosa
CiGRF12	CAAT-box	CCAAT	328	5	+	Arabidopsis thaliana	common cis-acting element in promoter and enhancer regions
CiGRF12	CAAT-box	CAAT	329	4	+	Nicotiana glutinosa
CiGRF12	CAAT-box	CAAT	343	4	+	Nicotiana glutinosa
CiGRF12	CAAT-box	CCAAT	345	5	-	Arabidopsis thaliana	common cis-acting element in promoter and enhancer regions
CiGRF12	CAAT-box	CAAT	401	4	+	Nicotiana glutinosa
CiGRF12	CAAT-box	CAAT	450	4	+	Nicotiana glutinosa
CiGRF12	CAAT-box	CAAT	534	4	-	Nicotiana glutinosa
CiGRF12	CAAT-box	CAAT	538	4	-	Nicotiana glutinosa
CiGRF12	CAAT-box	CCAAT	609	5	+	Arabidopsis thaliana	common cis-acting element in promoter and enhancer regions
CiGRF12	CAAT-box	CAAT	610	4	+	Nicotiana glutinosa
CiGRF12	CAAT-box	CAAAT	617	5	-	Pisum sativum	common cis-acting element in promoter and enhancer regions
CiGRF12	CAAT-box	CAAAT	741	5	-	Pisum sativum	common cis-acting element in promoter and enhancer regions
CiGRF12	CAAT-box	CAAT	770	4	+	Nicotiana glutinosa
CiGRF12	CAAT-box	CAAT	924	4	-	Nicotiana glutinosa
CiGRF12	CAAT-box	CAAAT	1187	5	+	Pisum sativum	common cis-acting element in promoter and enhancer regions
CiGRF12	CAAT-box	CAAAT	1314	5	+	Pisum sativum	common cis-acting element in promoter and enhancer regions
CiGRF12	CAAT-box	CAAT	1448	4	-	Nicotiana glutinosa
CiGRF12	CAAT-box	CAAT	1453	4	-	Nicotiana glutinosa
CiGRF12	CAAT-box	CAAT	1457	4	-	Nicotiana glutinosa
CiGRF12	CAAT-box	CCAAT	1489	5	-	Arabidopsis thaliana	common cis-acting element in promoter and enhancer regions
CiGRF12	CAAT-box	CAAT	1533	4	+	Nicotiana glutinosa
CiGRF12	CAAT-box	CAAT	1535	4	-	Nicotiana glutinosa
CiGRF12	CAAT-box	CAAT	1586	4	-	Nicotiana glutinosa
CiGRF12	CAAT-box	CAAT	1711	4	+	Nicotiana glutinosa
CiGRF12	CAAT-box	CAAT	1741	4	+	Nicotiana glutinosa
CiGRF12	CAAT-box	CAAT	1772	4	+	Nicotiana glutinosa
CiGRF12	CAAT-box	CCAAT	1886	5	+	Arabidopsis thaliana	common cis-acting element in promoter and enhancer regions
CiGRF12	CAAT-box	CAAT	1887	4	+	Nicotiana glutinosa
CiGRF12	CAAT-box	TGCCAAC	1938	7	-	Petunia hybrida	common cis-acting element in promoter and enhancer regions
CiGRF12	TGACG-motif	TGACG	444	5	-	Hordeum vulgare	cis-acting regulatory element involved in the MeJA-responsiveness
CiGRF12	TGACG-motif	TGACG	1722	5	-	Hordeum vulgare	cis-acting regulatory element involved in the MeJA-responsiveness
CiGRF12	AT~TATA-box	TATATA	887	6	+	Arabidopsis thaliana
CiGRF12	AT~TATA-box	TATATAAA	942	8	-	Arabidopsis thaliana
CiGRF12	AT~TATA-box	TATATA	944	6	+	Arabidopsis thaliana
CiGRF12	GT1-motif	GGTTAAT	1389	7	-	Avena sativa	light responsive element
CiGRF12	GT1-motif	GGTTAA	1390	6	-	Arabidopsis thaliana	light responsive element
CiGRF12	Unnamed__1	CGTGG	428	5	+	Zea mays
CiGRF12	Unnamed__1	CGTGG	1521	5	+	Zea mays
CiGRF12	Unnamed__1	CGTGG	1678	5	-	Zea mays
CiGRF12	GC-motif	CCCCCG	1874	6	+	Zea mays	enhancer-like element involved in anoxic specific inducibility
CiGRF12	Unnamed__2	CCCCGG	1875	6	+	Zea mays
CiGRF12	MSA-like	TCCAACGGT	1898	9	+	Catharanthus roseus	cis-acting element involved in cell cycle regulation
CiGRF12	ABRE	ACGTG	1618	5	-	Arabidopsis thaliana	cis-acting element involved in the abscisic acid responsiveness
CiGRF12	ABRE	ACGTG	1679	5	-	Arabidopsis thaliana	cis-acting element involved in the abscisic acid responsiveness
CiGRF12	re2f-1	GCGGGAAA	599	8	+	Oryza sativa
CiGRF12	Myb	TAACTG	565	6	+	Arabidopsis thaliana
CiGRF12	TCA-element	CCATCTTTTT	1477	9	-	Nicotiana tabacum	cis-acting element involved in salicylic acid responsiveness
CiGRF12	TATA	TATAAAAT	1144	8	+	Arabidopsis thaliana
CiGRF12	TATA	TATAAAAT	1262	8	-	Arabidopsis thaliana
CiGRF12	plant_AP-2-like	CGACCAGG	422	8	-	Oryza sativa	?
CiGRF12	RY-element	CATGCATG	128	8	+	Helianthus annuus	cis-acting regulatory element involved in seed-specific regulation
CiGRF12	G-box	CACGAC	426	6	-	Zea mays	cis-acting regulatory element involved in light responsiveness
CiGRF12	P-box	CCTTTTG	1395	7	+	Oryza sativa	gibberellin-responsive element
CiGRF12	Unnamed__4	CTCC	120	4	+	Petroselinum hortense
CiGRF12	Unnamed__4	CTCC	370	4	+	Petroselinum hortense
CiGRF12	Unnamed__4	CTCC	373	4	+	Petroselinum hortense
CiGRF12	Unnamed__4	CTCC	547	4	-	Petroselinum hortense
CiGRF12	Unnamed__4	CTCC	555	4	-	Petroselinum hortense
CiGRF12	Unnamed__4	CTCC	570	4	-	Petroselinum hortense
CiGRF12	Unnamed__4	CTCC	626	4	+	Petroselinum hortense
CiGRF12	Unnamed__4	CTCC	1411	4	-	Petroselinum hortense
CiGRF12	Unnamed__4	CTCC	1502	4	-	Petroselinum hortense
CiGRF12	Unnamed__4	CTCC	1673	4	-	Petroselinum hortense
CiGRF12	Unnamed__4	CTCC	1695	4	+	Petroselinum hortense
CiGRF12	Unnamed__4	CTCC	1750	4	+	Petroselinum hortense
CiGRF12	Unnamed__4	CTCC	1829	4	-	Petroselinum hortense
CiGRF12	Unnamed__4	CTCC	1884	4	+	Petroselinum hortense
CiGRF12	MYC	CATTTG	151	6	+	Arabidopsis thaliana
CiGRF12	MYC	CAATTG	343	6	+	Arabidopsis thaliana
CiGRF12	MYC	CATGTG	1526	6	-	Arabidopsis thaliana
CiGRF12	MYC	CAATTG	1533	6	-	Arabidopsis thaliana
CiGRF12	MYC	CATGTG	1568	6	-	Arabidopsis thaliana
CiGRF12	ARE	AAACCA	208	6	-	Zea mays	cis-acting regulatory element essential for the anaerobic induction
CiGRF12	ARE	AAACCA	519	6	-	Zea mays	cis-acting regulatory element essential for the anaerobic induction
CiGRF13	ABRE4	CACGTA	156	6	-	Zea mays
CiGRF13	ABRE4	CACGTA	503	6	-	Zea mays
CiGRF13	Unnamed__1	CGTGG	145	5	-	Zea mays
CiGRF13	Unnamed__1	CGTGG	158	5	+	Zea mays
CiGRF13	CAAT-box	CAAT	178	4	+	Nicotiana glutinosa
CiGRF13	CAAT-box	CAAT	410	4	+	Nicotiana glutinosa
CiGRF13	CAAT-box	CAAT	419	4	-	Nicotiana glutinosa
CiGRF13	CAAT-box	CAAAT	427	5	+	Pisum sativum	common cis-acting element in promoter and enhancer regions
CiGRF13	CAAT-box	CAAAT	430	5	-	Pisum sativum	common cis-acting element in promoter and enhancer regions
CiGRF13	CAAT-box	CCAAT	454	5	+	Arabidopsis thaliana	common cis-acting element in promoter and enhancer regions
CiGRF13	CAAT-box	CAAT	455	4	+	Nicotiana glutinosa
CiGRF13	CAAT-box	CAAT	462	4	+	Nicotiana glutinosa
CiGRF13	CAAT-box	CAAAT	512	5	-	Pisum sativum	common cis-acting element in promoter and enhancer regions
CiGRF13	CAAT-box	CAAAT	556	5	-	Pisum sativum	common cis-acting element in promoter and enhancer regions
CiGRF13	CAAT-box	CAAT	639	4	+	Nicotiana glutinosa
CiGRF13	CAAT-box	CCAAT	691	5	+	Arabidopsis thaliana	common cis-acting element in promoter and enhancer regions
CiGRF13	CAAT-box	CAAT	692	4	+	Nicotiana glutinosa
CiGRF13	CAAT-box	CAAT	803	4	+	Nicotiana glutinosa
CiGRF13	CAAT-box	CAAAT	861	5	+	Pisum sativum	common cis-acting element in promoter and enhancer regions
CiGRF13	CAAT-box	CAAAT	1127	5	-	Pisum sativum	common cis-acting element in promoter and enhancer regions
CiGRF13	CAAT-box	CAAAT	1192	5	+	Pisum sativum	common cis-acting element in promoter and enhancer regions
CiGRF13	CAAT-box	CCAAT	1296	5	+	Arabidopsis thaliana	common cis-acting element in promoter and enhancer regions
CiGRF13	CAAT-box	CAAT	1297	4	+	Nicotiana glutinosa
CiGRF13	CAAT-box	CCAAT	1538	5	-	Arabidopsis thaliana	common cis-acting element in promoter and enhancer regions
CiGRF13	CAAT-box	CAAT	1588	4	+	Nicotiana glutinosa
CiGRF13	CAAT-box	CAAT	1807	4	+	Nicotiana glutinosa
CiGRF13	CAAT-box	CAAT	1820	4	+	Nicotiana glutinosa
CiGRF13	CAAT-box	CAAT	1837	4	+	Nicotiana glutinosa
CiGRF13	CAAT-box	CCAAT	1884	5	+	Arabidopsis thaliana	common cis-acting element in promoter and enhancer regions
CiGRF13	CAAT-box	CAAT	1885	4	+	Nicotiana glutinosa
CiGRF13	CAAT-box	CAAAT	1919	5	+	Pisum sativum	common cis-acting element in promoter and enhancer regions
CiGRF13	CAAT-box	CAAT	1987	4	-	Nicotiana glutinosa
CiGRF13	TGACG-motif	TGACG	248	5	-	Hordeum vulgare	cis-acting regulatory element involved in the MeJA-responsiveness
CiGRF13	TGACG-motif	TGACG	1185	5	-	Hordeum vulgare	cis-acting regulatory element involved in the MeJA-responsiveness
CiGRF13	AT~TATA-box	TATATA	707	6	+	Arabidopsis thaliana
CiGRF13	AT~TATA-box	TATATA	1459	6	-	Arabidopsis thaliana
CiGRF13	AT~TATA-box	TATATA	1623	6	-	Arabidopsis thaliana
CiGRF13	AT-rich sequence	TAAAATACT	1677	9	-	Pisum sativum	element for maximal elicitor-mediated activation (2copies)
CiGRF13	W box	TTGACC	519	6	-	Arabidopsis thaliana
CiGRF13	ABRE	GACACGTGGC	89	9	+	Triticum aestivum	cis-acting element involved in the abscisic acid responsiveness
CiGRF13	ABRE	GACACGTGGC	144	9	-	Triticum aestivum	cis-acting element involved in the abscisic acid responsiveness
CiGRF13	ABRE	CACGTG	146	6	+	Arabidopsis thaliana	cis-acting element involved in the abscisic acid responsiveness
CiGRF13	ABRE	ACGTG	147	5	+	Arabidopsis thaliana	cis-acting element involved in the abscisic acid responsiveness
CiGRF13	ABRE	ACGTG	157	5	+	Arabidopsis thaliana	cis-acting element involved in the abscisic acid responsiveness
CiGRF13	ABRE	ACGTG	246	5	-	Arabidopsis thaliana	cis-acting element involved in the abscisic acid responsiveness
CiGRF13	ABRE	ACGTG	504	5	+	Arabidopsis thaliana	cis-acting element involved in the abscisic acid responsiveness
CiGRF13	TCA	TCATCTTCAT	1054	9	-	Pisum sativum
CiGRF13	TATA	TATAAAAT	1426	8	-	Arabidopsis thaliana
CiGRF13	TATA	TATAAAAT	1680	8	-	Arabidopsis thaliana
CiGRF13	TCA-element	TCAGAAGAGG	1268	9	+	Brassica oleracea	cis-acting element involved in salicylic acid responsiveness
CiGRF13	Myb	CAACTG	1207	6	-	Arabidopsis thaliana
CiGRF13	MYC	CATTTG	555	6	+	Arabidopsis thaliana
CiGRF13	MYC	CATGTG	897	6	+	Arabidopsis thaliana
CiGRF13	MYC	CATTTG	1126	6	+	Arabidopsis thaliana
CiGRF13	Unnamed__4	CTCC	162	4	-	Petroselinum hortense
CiGRF13	Unnamed__4	CTCC	256	4	+	Petroselinum hortense
CiGRF13	Unnamed__4	CTCC	263	4	+	Petroselinum hortense
CiGRF13	Unnamed__4	CTCC	287	4	+	Petroselinum hortense
CiGRF13	Unnamed__4	CTCC	306	4	+	Petroselinum hortense
CiGRF13	Unnamed__4	CTCC	317	4	+	Petroselinum hortense
CiGRF13	Unnamed__4	CTCC	395	4	+	Petroselinum hortense
CiGRF13	Unnamed__4	CTCC	534	4	+	Petroselinum hortense
CiGRF13	Unnamed__4	CTCC	752	4	+	Petroselinum hortense
CiGRF13	Unnamed__4	CTCC	766	4	-	Petroselinum hortense
CiGRF13	Unnamed__4	CTCC	793	4	-	Petroselinum hortense
CiGRF13	Unnamed__4	CTCC	1238	4	+	Petroselinum hortense
CiGRF13	Unnamed__4	CTCC	1245	4	+	Petroselinum hortense
CiGRF13	Unnamed__4	CTCC	1388	4	+	Petroselinum hortense
CiGRF13	Unnamed__4	CTCC	1391	4	+	Petroselinum hortense
CiGRF13	Unnamed__4	CTCC	1400	4	+	Petroselinum hortense
CiGRF13	Unnamed__4	CTCC	1444	4	+	Petroselinum hortense
CiGRF13	Unnamed__4	CTCC	1449	4	+	Petroselinum hortense
CiGRF13	Unnamed__4	CTCC	1782	4	+	Petroselinum hortense
CiGRF13	Unnamed__4	CTCC	1846	4	+	Petroselinum hortense
CiGRF13	Unnamed__4	CTCC	1879	4	+	Petroselinum hortense
CiGRF13	Unnamed__4	CTCC	1953	4	+	Petroselinum hortense
CiGRF13	ARE	AAACCA	1287	6	+	Zea mays	cis-acting regulatory element essential for the anaerobic induction
CiGRF13	G-box	GCCACGTGGA	144	9	-	Arabidopsis thaliana	cis-acting regulatory element involved in light responsiveness
CiGRF13	G-box	CACGTG	146	6	+	Arabidopsis thaliana	cis-acting regulatory element involved in light responsiveness
CiGRF13	G-box	TACGTG	156	6	+	Arabidopsis thaliana	cis-acting regulatory element involved in light responsiveness
CiGRF13	G-box	CACGTC	246	6	+	Zea mays	cis-acting regulatory element involved in light responsiveness
CiGRF13	G-box	TACGTG	503	6	+	Arabidopsis thaliana	cis-acting regulatory element involved in light responsiveness
CiGRF13	MBS	CAACTG	1207	6	-	Arabidopsis thaliana	MYB binding site involved in drought-inducibility
CiGRF13	MYB	TAACCA	688	6	+	Arabidopsis thaliana
CiGRF13	TCT-motif	TCTTAC	916	6	+	Arabidopsis thaliana	part of a light responsive element
CiGRF13	TCT-motif	TCTTAC	948	6	+	Arabidopsis thaliana	part of a light responsive element
CiGRF13	GATA-motif	AAGATAAGATT	411	10	+	Arabidopsis thaliana	part of a light responsive element
CiGRF13	TATA-box	TATAA	26	5	-	Arabidopsis thaliana	core promoter element around -30 of transcription start
CiGRF13	TATA-box	TATA	27	4	+	Arabidopsis thaliana	core promoter element around -30 of transcription start
CiGRF13	TATA-box	TATA	322	4	+	Arabidopsis thaliana	core promoter element around -30 of transcription start
CiGRF13	TATA-box	ATATAA	412	6	+	Brassica oleracea	core promoter element around -30 of transcription start
CiGRF13	TATA-box	TATA	413	4	+	Arabidopsis thaliana	core promoter element around -30 of transcription start
CiGRF13	TATA-box	TATA	444	4	+	Arabidopsis thaliana	core promoter element around -30 of transcription start
CiGRF13	TATA-box	TATA	458	4	+	Arabidopsis thaliana	core promoter element around -30 of transcription start
CiGRF13	TATA-box	ATATAA	607	6	+	Brassica oleracea	core promoter element around -30 of transcription start
CiGRF13	TATA-box	TATA	608	4	+	Arabidopsis thaliana	core promoter element around -30 of transcription start
CiGRF13	TATA-box	TATAAAT	683	7	-	Brassica juncea	core promoter element around -30 of transcription start
CiGRF13	TATA-box	TATAAA	684	6	-	Helianthus annuus	core promoter element around -30 of transcription start
CiGRF13	TATA-box	TATAA	685	5	-	Arabidopsis thaliana	core promoter element around -30 of transcription start
CiGRF13	TATA-box	TATA	686	4	+	Arabidopsis thaliana	core promoter element around -30 of transcription start
CiGRF13	TATA-box	ATATAT	706	6	+	Brassica napus	core promoter element around -30 of transcription start
CiGRF13	TATA-box	TATATA	707	6	+	Arabidopsis thaliana	core promoter element around -30 of transcription start
CiGRF13	TATA-box	ATATAA	708	6	+	Brassica oleracea	core promoter element around -30 of transcription start
CiGRF13	TATA-box	TATA	709	4	+	Arabidopsis thaliana	core promoter element around -30 of transcription start
CiGRF13	TATA-box	ATATAA	759	6	+	Brassica oleracea	core promoter element around -30 of transcription start
CiGRF13	TATA-box	TATA	760	4	+	Arabidopsis thaliana	core promoter element around -30 of transcription start
CiGRF13	TATA-box	TATA	1151	4	-	Arabidopsis thaliana	core promoter element around -30 of transcription start
CiGRF13	TATA-box	ccTATAAAaa	1227	9	-	Arabidopsis thaliana	core promoter element around -30 of transcription start
CiGRF13	TATA-box	ccTATAAAaa	1426	9	-	Arabidopsis thaliana	core promoter element around -30 of transcription start
CiGRF13	TATA-box	TATAAAA	1427	7	-	Pisum sativum	core promoter element around -30 of transcription start
CiGRF13	TATA-box	TATAAA	1428	6	-	Helianthus annuus	core promoter element around -30 of transcription start
CiGRF13	TATA-box	TATAA	1429	5	-	Arabidopsis thaliana	core promoter element around -30 of transcription start
CiGRF13	TATA-box	TATA	1430	4	-	Arabidopsis thaliana	core promoter element around -30 of transcription start
CiGRF13	TATA-box	ATTATA	1457	6	+	Brassica napus	core promoter element around -30 of transcription start
CiGRF13	TATA-box	TATATAA	1458	7	-	Arabidopsis thaliana	core promoter element around -30 of transcription start
CiGRF13	TATA-box	TATATA	1459	6	-	Arabidopsis thaliana	core promoter element around -30 of transcription start
CiGRF13	TATA-box	TATA	1461	4	-	Arabidopsis thaliana	core promoter element around -30 of transcription start
CiGRF13	TATA-box	TATA	1466	4	-	Arabidopsis thaliana	core promoter element around -30 of transcription start
CiGRF13	TATA-box	TATAAA	1519	6	-	Helianthus annuus	core promoter element around -30 of transcription start
CiGRF13	TATA-box	TATAA	1520	5	-	Arabidopsis thaliana	core promoter element around -30 of transcription start
CiGRF13	TATA-box	TATA	1521	4	-	Arabidopsis thaliana	core promoter element around -30 of transcription start
CiGRF13	TATA-box	TATAAAA	1553	7	-	Pisum sativum	core promoter element around -30 of transcription start
CiGRF13	TATA-box	TATAAA	1554	6	-	Helianthus annuus	core promoter element around -30 of transcription start
CiGRF13	TATA-box	TATAA	1555	5	-	Arabidopsis thaliana	core promoter element around -30 of transcription start
CiGRF13	TATA-box	TATA	1556	4	-	Arabidopsis thaliana	core promoter element around -30 of transcription start
CiGRF13	TATA-box	ATATAT	1622	6	-	Brassica napus	core promoter element around -30 of transcription start
CiGRF13	TATA-box	TATATA	1623	6	-	Arabidopsis thaliana	core promoter element around -30 of transcription start
CiGRF13	TATA-box	ATATAA	1624	6	+	Brassica oleracea	core promoter element around -30 of transcription start
CiGRF13	TATA-box	TATA	1625	4	-	Arabidopsis thaliana	core promoter element around -30 of transcription start
CiGRF13	TATA-box	TATAAAA	1681	7	-	Pisum sativum	core promoter element around -30 of transcription start
CiGRF13	TATA-box	TATAAA	1682	6	-	Helianthus annuus	core promoter element around -30 of transcription start
CiGRF13	TATA-box	TATAA	1683	5	-	Arabidopsis thaliana	core promoter element around -30 of transcription start
CiGRF13	TATA-box	TATA	1684	4	-	Arabidopsis thaliana	core promoter element around -30 of transcription start
CiGRF13	TATA-box	TATAAATA	1732	8	-	Daucus carota	core promoter element around -30 of transcription start
CiGRF13	TATA-box	TATAAAT	1733	7	-	Brassica juncea	core promoter element around -30 of transcription start
CiGRF13	TATA-box	TATAAA	1734	6	-	Helianthus annuus	core promoter element around -30 of transcription start
CiGRF13	TATA-box	TATAA	1735	5	-	Arabidopsis thaliana	core promoter element around -30 of transcription start
CiGRF13	TATA-box	TATA	1736	4	-	Arabidopsis thaliana	core promoter element around -30 of transcription start
CiGRF13	as-1	TGACG	248	5	-	Arabidopsis thaliana
CiGRF13	as-1	TGACG	1185	5	-	Arabidopsis thaliana
CiGRF13	Box 4	ATTAAT	618	6	+	Petroselinum crispum	part of a conserved DNA module involved in light responsiveness
CiGRF13	ABRE3a	TACGTG	156	6	+	Zea mays
CiGRF13	ABRE3a	TACGTG	503	6	+	Zea mays
CiGRF13		motif_sequence	75	4	+	organism	short_function
CiGRF13		motif_sequence	261	4	+	organism	short_function
CiGRF13		motif_sequence	569	4	+	organism	short_function
CiGRF13		motif_sequence	579	4	-	organism	short_function
CiGRF13		motif_sequence	603	4	-	organism	short_function
CiGRF13		motif_sequence	622	4	+	organism	short_function
CiGRF13		motif_sequence	741	4	+	organism	short_function
CiGRF13		motif_sequence	750	4	+	organism	short_function
CiGRF13		motif_sequence	766	4	-	organism	short_function
CiGRF13		motif_sequence	1056	4	-	organism	short_function
CiGRF13		motif_sequence	1442	4	+	organism	short_function
CiGRF13		motif_sequence	1577	4	-	organism	short_function
CiGRF13	TCCC-motif	TCTCCCT	316	7	+	Spinacia oleracea	part of a light responsive element
CiGRF13	TCCC-motif	TCTCCCT	1399	7	+	Spinacia oleracea	part of a light responsive element
CiGRF13	G-Box	CACGTG	146	6	+	Pisum sativum	cis-acting regulatory element involved in light responsiveness
CiGRF13	CCAAT-box	CAACGG	1797	6	+	Hordeum vulgare	MYBHv1 binding site
CiGRF13	O2-site	GTTGACGTGA	230	9	-	Zea mays	cis-acting regulatory element involved in zein metabolism regulation
CiGRF13	O2-site	GATGACATGG	850	9	-	Zea mays	cis-acting regulatory element involved in zein metabolism regulation
CiGRF13	MBSI	aaaAaaC(G/C)GTTA	906	10.5	+	Petunia hybrida	MYB binding site involved in flavonoid biosynthetic genes regulation
CiGRF13	MYB recognition site	CCGTTG	1797	6	-	Arabidopsis thaliana
CiGRF13	CGTCA-motif	CGTCA	248	5	+	Hordeum vulgare	cis-acting regulatory element involved in the MeJA-responsiveness
CiGRF13	CGTCA-motif	CGTCA	1185	5	+	Hordeum vulgare	cis-acting regulatory element involved in the MeJA-responsiveness
CiGRF13	MYB-like sequence	TAACCA	688	6	+	Arabidopsis thaliana
CiGRF13	STRE	AGGGG	1871	5	-	Arabidopsis thaliana
CiGRF13	GA-motif	ATAGATAA	1522	8	+	Arabidopsis thaliana	part of a light responsive element
CiGRF13	CARE	CAACTCCC	1779	8	+	Oryza sativa
CiGRF13	AAGAA-motif	GAAAGAA	807	7	+	Avena sativa
CiGRF13	WUN-motif	AAATTACT	389	8	+	Nicotiana glutinosa
CiGRF13	Myc	TCTCTTA	695	7	-	Arabidopsis thaliana
CiGRF13	MRE	AACCTAA	1323	7	+	Petroselinum crispum	MYB binding site involved in light responsiveness
CiGRF14	MYB recognition site	CCGTTG	1542	6	-	Arabidopsis thaliana
CiGRF14	CGTCA-motif	CGTCA	655	5	-	Hordeum vulgare	cis-acting regulatory element involved in the MeJA-responsiveness
CiGRF14	CGTCA-motif	CGTCA	1916	5	+	Hordeum vulgare	cis-acting regulatory element involved in the MeJA-responsiveness
CiGRF14	LTR	CCGAAA	224	6	+	Hordeum vulgare	cis-acting element involved in low-temperature responsiveness
CiGRF14	LTR	CCGAAA	516	6	+	Hordeum vulgare	cis-acting element involved in low-temperature responsiveness
CiGRF14	LTR	CCGAAA	1400	6	+	Hordeum vulgare	cis-acting element involved in low-temperature responsiveness
CiGRF14	AE-box	AGAAACAA	477	8	+	Arabidopsis thaliana	part of a module for light response
CiGRF14	AE-box	AGAAACTT	774	8	-	Arabidopsis thaliana	part of a module for light response
CiGRF14	CAT-box	GCCACT	314	6	-	Arabidopsis thaliana	cis-acting regulatory element related to meristem expression
CiGRF14	CAT-box	GCCACT	355	6	+	Arabidopsis thaliana	cis-acting regulatory element related to meristem expression
CiGRF14	CAT-box	GCCACT	1357	6	-	Arabidopsis thaliana	cis-acting regulatory element related to meristem expression
CiGRF14	ERE	ATTTTAAA	28	8	-	Nicotiana glutinos
CiGRF14	ERE	ATTTTAAA	1596	8	+	Nicotiana glutinos
CiGRF14	GA-motif	ATAGATAA	78	8	+	Arabidopsis thaliana	part of a light responsive element
CiGRF14	GA-motif	ATAGATAA	1826	8	+	Arabidopsis thaliana	part of a light responsive element
CiGRF14	MYB-like sequence	TAACCA	1042	6	+	Arabidopsis thaliana
CiGRF14	Myc	TCTCTTA	1206	7	-	Arabidopsis thaliana
CiGRF14	TATA-box	TACAAAA	61	7	-	Oryza sativa	core promoter element around -30 of transcription start
CiGRF14	TATA-box	TATACA	64	6	-	Helianthus annuus	core promoter element around -30 of transcription start
CiGRF14	TATA-box	TATA	66	4	+	Arabidopsis thaliana	core promoter element around -30 of transcription start
CiGRF14	TATA-box	TATAAAT	231	7	-	Brassica juncea	core promoter element around -30 of transcription start
CiGRF14	TATA-box	TATAAA	232	6	-	Helianthus annuus	core promoter element around -30 of transcription start
CiGRF14	TATA-box	TATAA	233	5	-	Arabidopsis thaliana	core promoter element around -30 of transcription start
CiGRF14	TATA-box	TATA	234	4	+	Arabidopsis thaliana	core promoter element around -30 of transcription start
CiGRF14	TATA-box	ATATAA	275	6	+	Brassica oleracea	core promoter element around -30 of transcription start
CiGRF14	TATA-box	TATA	276	4	+	Arabidopsis thaliana	core promoter element around -30 of transcription start
CiGRF14	TATA-box	TACAAAA	322	7	-	Oryza sativa	core promoter element around -30 of transcription start
CiGRF14	TATA-box	TACAAAA	463	7	-	Oryza sativa	core promoter element around -30 of transcription start
CiGRF14	TATA-box	TATA	533	4	+	Arabidopsis thaliana	core promoter element around -30 of transcription start
CiGRF14	TATA-box	TATAAATA	745	8	-	Daucus carota	core promoter element around -30 of transcription start
CiGRF14	TATA-box	TATAAAT	746	7	-	Brassica juncea	core promoter element around -30 of transcription start
CiGRF14	TATA-box	TATAAA	747	6	-	Helianthus annuus	core promoter element around -30 of transcription start
CiGRF14	TATA-box	TATAA	748	5	-	Arabidopsis thaliana	core promoter element around -30 of transcription start
CiGRF14	TATA-box	TATA	749	4	+	Arabidopsis thaliana	core promoter element around -30 of transcription start
CiGRF14	TATA-box	taTATAAAtc	824	9	+	Arabidopsis thaliana	core promoter element around -30 of transcription start
CiGRF14	TATA-box	TATATAA	834	7	-	Arabidopsis thaliana	core promoter element around -30 of transcription start
CiGRF14	TATA-box	TATATA	835	6	+	Arabidopsis thaliana	core promoter element around -30 of transcription start
CiGRF14	TATA-box	ATATAA	836	6	+	Brassica oleracea	core promoter element around -30 of transcription start
CiGRF14	TATA-box	TATA	837	4	+	Arabidopsis thaliana	core promoter element around -30 of transcription start
CiGRF14	TATA-box	TATAAA	945	6	-	Helianthus annuus	core promoter element around -30 of transcription start
CiGRF14	TATA-box	TATAA	946	5	-	Arabidopsis thaliana	core promoter element around -30 of transcription start
CiGRF14	TATA-box	TATA	947	4	+	Arabidopsis thaliana	core promoter element around -30 of transcription start
CiGRF14	TATA-box	TATTTAAA	960	8	-	Arabidopsis thaliana	core promoter element around -30 of transcription start
CiGRF14	TATA-box	TATAA	1003	5	-	Arabidopsis thaliana	core promoter element around -30 of transcription start
CiGRF14	TATA-box	TATA	1004	4	-	Arabidopsis thaliana	core promoter element around -30 of transcription start
CiGRF14	TATA-box	TATA	1080	4	-	Arabidopsis thaliana	core promoter element around -30 of transcription start
CiGRF14	TATA-box	ATATAA	1119	6	+	Brassica oleracea	core promoter element around -30 of transcription start
CiGRF14	TATA-box	TATA	1120	4	-	Arabidopsis thaliana	core promoter element around -30 of transcription start
CiGRF14	TATA-box	TATAAA	1164	6	-	Helianthus annuus	core promoter element around -30 of transcription start
CiGRF14	TATA-box	TATAA	1165	5	-	Arabidopsis thaliana	core promoter element around -30 of transcription start
CiGRF14	TATA-box	TATA	1166	4	-	Arabidopsis thaliana	core promoter element around -30 of transcription start
CiGRF14	TATA-box	ATATAA	1203	6	+	Brassica oleracea	core promoter element around -30 of transcription start
CiGRF14	TATA-box	TATA	1204	4	-	Arabidopsis thaliana	core promoter element around -30 of transcription start
CiGRF14	TATA-box	TATA	1235	4	-	Arabidopsis thaliana	core promoter element around -30 of transcription start
CiGRF14	TATA-box	ATTATA	1270	6	+	Brassica napus	core promoter element around -30 of transcription start
CiGRF14	TATA-box	TATAA	1271	5	-	Arabidopsis thaliana	core promoter element around -30 of transcription start
CiGRF14	TATA-box	TATA	1272	4	-	Arabidopsis thaliana	core promoter element around -30 of transcription start
CiGRF14	TATA-box	TACAAAA	1440	7	+	Oryza sativa	core promoter element around -30 of transcription start
CiGRF14	TATA-box	ATATAA	1506	6	+	Brassica oleracea	core promoter element around -30 of transcription start
CiGRF14	TATA-box	TATA	1507	4	-	Arabidopsis thaliana	core promoter element around -30 of transcription start
CiGRF14	TATA-box	TATAAGAA	1513	8	-	Zea mays	core promoter element around -30 of transcription start
CiGRF14	TATA-box	TATAA	1516	5	-	Arabidopsis thaliana	core promoter element around -30 of transcription start
CiGRF14	TATA-box	TATA	1517	4	-	Arabidopsis thaliana	core promoter element around -30 of transcription start
CiGRF14	TATA-box	ATATAT	1592	6	-	Brassica napus	core promoter element around -30 of transcription start
CiGRF14	TATA-box	TATA	1593	4	-	Arabidopsis thaliana	core promoter element around -30 of transcription start
CiGRF14	TATA-box	TATTTAAA	1598	8	-	Arabidopsis thaliana	core promoter element around -30 of transcription start
CiGRF14	TATA-box	ATATAT	1603	6	-	Brassica napus	core promoter element around -30 of transcription start
CiGRF14	TATA-box	TATA	1604	4	-	Arabidopsis thaliana	core promoter element around -30 of transcription start
CiGRF14	TATA-box	TATTTAAA	1606	8	+	Arabidopsis thaliana	core promoter element around -30 of transcription start
CiGRF14	TATA-box	TATTTAAA	1608	8	-	Arabidopsis thaliana	core promoter element around -30 of transcription start
CiGRF14	TATA-box	ATATAT	1634	6	-	Brassica napus	core promoter element around -30 of transcription start
CiGRF14	TATA-box	TATA	1635	4	-	Arabidopsis thaliana	core promoter element around -30 of transcription start
CiGRF14	TATA-box	ATATAT	1891	6	-	Brassica napus	core promoter element around -30 of transcription start
CiGRF14	TATA-box	TATA	1892	4	-	Arabidopsis thaliana	core promoter element around -30 of transcription start
CiGRF14	MYB	CAACCA	730	6	-	Arabidopsis thaliana
CiGRF14	MYB	TAACCA	1042	6	+	Arabidopsis thaliana
CiGRF14	MYB	CAACCA	1198	6	+	Arabidopsis thaliana
CiGRF14	MYB	CAACCA	1325	6	+	Arabidopsis thaliana
CiGRF14	MYB	CAACCA	1782	6	-	Arabidopsis thaliana
CiGRF14	TCCC-motif	TCTCCCT	1982	7	+	Spinacia oleracea	part of a light responsive element
CiGRF14	TCCC-motif	TCTCCCT	1988	7	+	Spinacia oleracea	part of a light responsive element
CiGRF14		motif_sequence	237	4	+	organism	short_function
CiGRF14		motif_sequence	281	4	-	organism	short_function
CiGRF14		motif_sequence	402	4	+	organism	short_function
CiGRF14		motif_sequence	615	4	-	organism	short_function
CiGRF14		motif_sequence	717	4	-	organism	short_function
CiGRF14		motif_sequence	939	4	+	organism	short_function
CiGRF14		motif_sequence	1105	4	+	organism	short_function
CiGRF14		motif_sequence	1187	4	+	organism	short_function
CiGRF14		motif_sequence	1378	4	-	organism	short_function
CiGRF14		motif_sequence	1502	4	-	organism	short_function
CiGRF14		motif_sequence	1565	4	-	organism	short_function
CiGRF14		motif_sequence	1697	4	+	organism	short_function
CiGRF14		motif_sequence	1717	4	-	organism	short_function
CiGRF14		motif_sequence	1822	4	-	organism	short_function
CiGRF14		motif_sequence	1898	4	-	organism	short_function
CiGRF14		motif_sequence	1933	4	+	organism	short_function
CiGRF14		motif_sequence	1938	4	+	organism	short_function
CiGRF14		motif_sequence	1950	4	+	organism	short_function
CiGRF14		motif_sequence	1962	4	+	organism	short_function
CiGRF14		motif_sequence	1967	4	+	organism	short_function
CiGRF14		motif_sequence	1981	4	+	organism	short_function
CiGRF14		motif_sequence	1987	4	+	organism	short_function
CiGRF14	Box 4	ATTAAT	1638	6	-	Petroselinum crispum	part of a conserved DNA module involved in light responsiveness
CiGRF14	as-1	TGACG	655	5	+	Arabidopsis thaliana
CiGRF14	as-1	TGACG	1916	5	-	Arabidopsis thaliana
CiGRF14	CCAAT-box	CAACGG	1542	6	+	Hordeum vulgare	MYBHv1 binding site
CiGRF14	G-Box	CACGTG	339	6	+	Pisum sativum	cis-acting regulatory element involved in light responsiveness
CiGRF14	G-Box	CACGTG	380	6	+	Pisum sativum	cis-acting regulatory element involved in light responsiveness
CiGRF14	G-Box	CACGTG	1413	6	-	Pisum sativum	cis-acting regulatory element involved in light responsiveness
CiGRF14	Unnamed__6	taTAAATATct	742	10	-	Zea mays
CiGRF14	Myb	TAACTG	468	6	+	Arabidopsis thaliana
CiGRF14	TCA-element	CCATCTTTTT	539	9	+	Nicotiana tabacum	cis-acting element involved in salicylic acid responsiveness
CiGRF14	ATCT-motif	AATCTAATCC	122	9	+	Pisum sativum	part of a conserved DNA module involved in light responsiveness
CiGRF14	MYC	CAATTG	363	6	+	Arabidopsis thaliana
CiGRF14	MYC	CATGTG	412	6	-	Arabidopsis thaliana
CiGRF14	MYC	CATTTG	726	6	-	Arabidopsis thaliana
CiGRF14	MYC	CATTTG	844	6	+	Arabidopsis thaliana
CiGRF14	MYC	CATGTG	1379	6	-	Arabidopsis thaliana
CiGRF14	MYC	CATGTG	1566	6	-	Arabidopsis thaliana
CiGRF14	Unnamed__4	CTCC	94	4	+	Petroselinum hortense
CiGRF14	Unnamed__4	CTCC	114	4	-	Petroselinum hortense
CiGRF14	Unnamed__4	CTCC	171	4	+	Petroselinum hortense
CiGRF14	Unnamed__4	CTCC	1051	4	-	Petroselinum hortense
CiGRF14	Unnamed__4	CTCC	1175	4	-	Petroselinum hortense
CiGRF14	Unnamed__4	CTCC	1983	4	+	Petroselinum hortense
CiGRF14	Unnamed__4	CTCC	1989	4	+	Petroselinum hortense
CiGRF14	Unnamed__4	CTCC	1993	4	+	Petroselinum hortense
CiGRF14	G-box	CACGTG	339	6	+	Arabidopsis thaliana	cis-acting regulatory element involved in light responsiveness
CiGRF14	G-box	CACGTG	380	6	+	Arabidopsis thaliana	cis-acting regulatory element involved in light responsiveness
CiGRF14	G-box	CACGTG	1413	6	-	Arabidopsis thaliana	cis-acting regulatory element involved in light responsiveness
CiGRF14	Unnamed__1	CGTGG	341	5	+	Zea mays
CiGRF14	Unnamed__1	CGTGG	1881	5	+	Zea mays
CiGRF14	GT1-motif	GGTTAAT	1040	7	-	Avena sativa	light responsive element
CiGRF14	GT1-motif	GGTTAA	1041	6	-	Arabidopsis thaliana	light responsive element
CiGRF14	AT~TATA-box	TATATA	835	6	+	Arabidopsis thaliana
CiGRF14	AT1-motif	AATTATTTTTTATT	869	13	-	Solanum tuberosum	part of a light responsive module
CiGRF14	CAAT-box	CAAT	12	4	-	Nicotiana glutinosa
CiGRF14	CAAT-box	CAAAT	97	5	+	Pisum sativum	common cis-acting element in promoter and enhancer regions
CiGRF14	CAAT-box	CAAAT	100	5	-	Pisum sativum	common cis-acting element in promoter and enhancer regions
CiGRF14	CAAT-box	CAAT	121	4	+	Nicotiana glutinosa
CiGRF14	CAAT-box	CAAT	193	4	+	Nicotiana glutinosa
CiGRF14	CAAT-box	CAAT	250	4	+	Nicotiana glutinosa
CiGRF14	CAAT-box	CAAT	273	4	+	Nicotiana glutinosa
CiGRF14	CAAT-box	CAAT	363	4	+	Nicotiana glutinosa
CiGRF14	CAAT-box	CAAT	365	4	-	Nicotiana glutinosa
CiGRF14	CAAT-box	CCAAT	389	5	+	Arabidopsis thaliana	common cis-acting element in promoter and enhancer regions
CiGRF14	CAAT-box	CAAT	390	4	+	Nicotiana glutinosa
CiGRF14	CAAT-box	CAAT	433	4	-	Nicotiana glutinosa
CiGRF14	CAAT-box	CAAAT	456	5	-	Pisum sativum	common cis-acting element in promoter and enhancer regions
CiGRF14	CAAT-box	CAAT	521	4	-	Nicotiana glutinosa
CiGRF14	CAAT-box	CAAT	566	4	-	Nicotiana glutinosa
CiGRF14	CAAT-box	CAAT	621	4	-	Nicotiana glutinosa
CiGRF14	CAAT-box	CAAT	678	4	+	Nicotiana glutinosa
CiGRF14	CAAT-box	CAAT	699	4	+	Nicotiana glutinosa
CiGRF14	CAAT-box	CAAAT	726	5	+	Pisum sativum	common cis-acting element in promoter and enhancer regions
CiGRF14	CAAT-box	CCAAT	760	5	+	Arabidopsis thaliana	common cis-acting element in promoter and enhancer regions
CiGRF14	CAAT-box	CAAT	761	4	+	Nicotiana glutinosa
CiGRF14	CAAT-box	CAAAT	845	5	-	Pisum sativum	common cis-acting element in promoter and enhancer regions
CiGRF14	CAAT-box	TGCAAATCT	922	9	-	Brassica juncea	common cis-acting element in promoter and enhancer regions
CiGRF14	CAAT-box	CAAAT	924	5	-	Pisum sativum	common cis-acting element in promoter and enhancer regions
CiGRF14	CAAT-box	CCAAT	1070	5	-	Arabidopsis thaliana	common cis-acting element in promoter and enhancer regions
CiGRF14	CAAT-box	CAAT	1090	4	-	Nicotiana glutinosa
CiGRF14	CAAT-box	CAAT	1239	4	+	Nicotiana glutinosa
CiGRF14	CAAT-box	CAAT	1262	4	-	Nicotiana glutinosa
CiGRF14	CAAT-box	CCAAT	1283	5	+	Arabidopsis thaliana	common cis-acting element in promoter and enhancer regions
CiGRF14	CAAT-box	CAAT	1284	4	+	Nicotiana glutinosa
CiGRF14	CAAT-box	CAAT	1465	4	+	Nicotiana glutinosa
CiGRF14	CAAT-box	CAAAT	1467	5	-	Pisum sativum	common cis-acting element in promoter and enhancer regions
CiGRF14	CAAT-box	CAAAT	1498	5	-	Pisum sativum	common cis-acting element in promoter and enhancer regions
CiGRF14	CAAT-box	CAAT	1532	4	+	Nicotiana glutinosa
CiGRF14	CAAT-box	CAAT	1573	4	+	Nicotiana glutinosa
CiGRF14	CAAT-box	CAAAT	1721	5	-	Pisum sativum	common cis-acting element in promoter and enhancer regions
CiGRF14	CAAT-box	CAAT	1792	4	+	Nicotiana glutinosa
CiGRF14	CAAT-box	CCAAT	1833	5	-	Arabidopsis thaliana	common cis-acting element in promoter and enhancer regions
CiGRF14	CAAT-box	CCAAT	1841	5	-	Arabidopsis thaliana	common cis-acting element in promoter and enhancer regions
CiGRF14	CAAT-box	CAAT	1854	4	+	Nicotiana glutinosa
CiGRF14	CAAT-box	CAAT	1877	4	+	Nicotiana glutinosa
CiGRF14	CAAT-box	CAAT	1943	4	+	Nicotiana glutinosa
CiGRF14	TGACG-motif	TGACG	655	5	+	Hordeum vulgare	cis-acting regulatory element involved in the MeJA-responsiveness
CiGRF14	TGACG-motif	TGACG	1916	5	-	Hordeum vulgare	cis-acting regulatory element involved in the MeJA-responsiveness
CiGRF14	ABRE	CACGTG	339	6	+	Arabidopsis thaliana	cis-acting element involved in the abscisic acid responsiveness
CiGRF14	ABRE	ACGTG	340	5	+	Arabidopsis thaliana	cis-acting element involved in the abscisic acid responsiveness
CiGRF14	ABRE	CACGTG	380	6	+	Arabidopsis thaliana	cis-acting element involved in the abscisic acid responsiveness
CiGRF14	ABRE	ACGTG	381	5	+	Arabidopsis thaliana	cis-acting element involved in the abscisic acid responsiveness
CiGRF14	ABRE	CACGTG	1413	6	-	Arabidopsis thaliana	cis-acting element involved in the abscisic acid responsiveness
CiGRF14	ABRE	ACGTG	1414	5	+	Arabidopsis thaliana	cis-acting element involved in the abscisic acid responsiveness
CiGRF14	ABRE	CGCACGTGTC	1564	9	+	Hordeum vulgare	cis-acting element involved in the abscisic acid responsiveness
CiGRF14	W box	TTGACC	1884	6	-	Arabidopsis thaliana
CiGRF14	TCA	TCATCTTCAT	126	9	+	Pisum sativum
CiGRF15	MYB	TAACCA	1659	6	-	Arabidopsis thaliana
CiGRF15	MYB	CAACCA	1803	6	+	Arabidopsis thaliana
CiGRF15	MYB	CAACCA	1911	6	+	Arabidopsis thaliana
CiGRF15	GATA-motif	AAGGATAAGG	1117	9	-	Solanum tuberosum	part of a light responsive element
CiGRF15	TCT-motif	TCTTAC	1399	6	-	Arabidopsis thaliana	part of a light responsive element
CiGRF15	TCT-motif	TCTTAC	1767	6	-	Arabidopsis thaliana	part of a light responsive element
CiGRF15	TCT-motif	TCTTAC	1860	6	+	Arabidopsis thaliana	part of a light responsive element
CiGRF15	TATA-box	TATAAATA	114	8	-	Daucus carota	core promoter element around -30 of transcription start
CiGRF15	TATA-box	TATAAAT	115	7	-	Brassica juncea	core promoter element around -30 of transcription start
CiGRF15	TATA-box	TATAAA	116	6	-	Helianthus annuus	core promoter element around -30 of transcription start
CiGRF15	TATA-box	TATAA	117	5	-	Arabidopsis thaliana	core promoter element around -30 of transcription start
CiGRF15	TATA-box	TATA	118	4	+	Arabidopsis thaliana	core promoter element around -30 of transcription start
CiGRF15	TATA-box	ATATAT	177	6	+	Brassica napus	core promoter element around -30 of transcription start
CiGRF15	TATA-box	TATATA	178	6	+	Arabidopsis thaliana	core promoter element around -30 of transcription start
CiGRF15	TATA-box	ATATAT	179	6	+	Brassica napus	core promoter element around -30 of transcription start
CiGRF15	TATA-box	TATATA	180	6	+	Arabidopsis thaliana	core promoter element around -30 of transcription start
CiGRF15	TATA-box	ATATAT	181	6	+	Brassica napus	core promoter element around -30 of transcription start
CiGRF15	TATA-box	TATATA	182	6	+	Arabidopsis thaliana	core promoter element around -30 of transcription start
CiGRF15	TATA-box	ATATAT	183	6	+	Brassica napus	core promoter element around -30 of transcription start
CiGRF15	TATA-box	TATATA	184	6	+	Arabidopsis thaliana	core promoter element around -30 of transcription start
CiGRF15	TATA-box	ATATAT	185	6	+	Brassica napus	core promoter element around -30 of transcription start
CiGRF15	TATA-box	TATATA	186	6	+	Arabidopsis thaliana	core promoter element around -30 of transcription start
CiGRF15	TATA-box	ATATAT	187	6	+	Brassica napus	core promoter element around -30 of transcription start
CiGRF15	TATA-box	TATATA	188	6	+	Arabidopsis thaliana	core promoter element around -30 of transcription start
CiGRF15	TATA-box	ATATAT	189	6	+	Brassica napus	core promoter element around -30 of transcription start
CiGRF15	TATA-box	TATATA	190	6	+	Arabidopsis thaliana	core promoter element around -30 of transcription start
CiGRF15	TATA-box	ATATAT	191	6	+	Brassica napus	core promoter element around -30 of transcription start
CiGRF15	TATA-box	TATATA	192	6	+	Arabidopsis thaliana	core promoter element around -30 of transcription start
CiGRF15	TATA-box	ATATAT	193	6	+	Brassica napus	core promoter element around -30 of transcription start
CiGRF15	TATA-box	TATATA	194	6	+	Arabidopsis thaliana	core promoter element around -30 of transcription start
CiGRF15	TATA-box	ATATAT	195	6	+	Brassica napus	core promoter element around -30 of transcription start
CiGRF15	TATA-box	TATATA	196	6	+	Arabidopsis thaliana	core promoter element around -30 of transcription start
CiGRF15	TATA-box	ATATAT	197	6	+	Brassica napus	core promoter element around -30 of transcription start
CiGRF15	TATA-box	TATATA	198	6	+	Arabidopsis thaliana	core promoter element around -30 of transcription start
CiGRF15	TATA-box	ATATAT	199	6	+	Brassica napus	core promoter element around -30 of transcription start
CiGRF15	TATA-box	TATATA	200	6	+	Arabidopsis thaliana	core promoter element around -30 of transcription start
CiGRF15	TATA-box	ATATAT	201	6	+	Brassica napus	core promoter element around -30 of transcription start
CiGRF15	TATA-box	TATATA	202	6	+	Arabidopsis thaliana	core promoter element around -30 of transcription start
CiGRF15	TATA-box	TATA	204	4	+	Arabidopsis thaliana	core promoter element around -30 of transcription start
CiGRF15	TATA-box	TATTTAAA	223	8	+	Arabidopsis thaliana	core promoter element around -30 of transcription start
CiGRF15	TATA-box	taTATAAAg	248	9	-	Lycopersicon esculentum	core promoter element around -30 of transcription start
CiGRF15	TATA-box	TATAAA	249	6	-	Helianthus annuus	core promoter element around -30 of transcription start
CiGRF15	TATA-box	TATATAA	250	7	-	Arabidopsis thaliana	core promoter element around -30 of transcription start
CiGRF15	TATA-box	TATATA	251	6	+	Arabidopsis thaliana	core promoter element around -30 of transcription start
CiGRF15	TATA-box	ATATAT	252	6	+	Brassica napus	core promoter element around -30 of transcription start
CiGRF15	TATA-box	TATA	253	4	+	Arabidopsis thaliana	core promoter element around -30 of transcription start
CiGRF15	TATA-box	TATA	268	4	+	Arabidopsis thaliana	core promoter element around -30 of transcription start
CiGRF15	TATA-box	TATAA	317	5	-	Arabidopsis thaliana	core promoter element around -30 of transcription start
CiGRF15	TATA-box	TATA	318	4	+	Arabidopsis thaliana	core promoter element around -30 of transcription start
CiGRF15	TATA-box	ATTATA	328	6	+	Brassica napus	core promoter element around -30 of transcription start
CiGRF15	TATA-box	TATAA	329	5	-	Arabidopsis thaliana	core promoter element around -30 of transcription start
CiGRF15	TATA-box	TATA	330	4	+	Arabidopsis thaliana	core promoter element around -30 of transcription start
CiGRF15	TATA-box	TATATTTATATTT	333	12	-	Avena sativa	core promoter element around -30 of transcription start
CiGRF15	TATA-box	TATATTTATATTT	339	12	-	Avena sativa	core promoter element around -30 of transcription start
CiGRF15	TATA-box	ATATAA	341	6	+	Brassica oleracea	core promoter element around -30 of transcription start
CiGRF15	TATA-box	TATA	342	4	+	Arabidopsis thaliana	core promoter element around -30 of transcription start
CiGRF15	TATA-box	TATATA	348	6	+	Arabidopsis thaliana	core promoter element around -30 of transcription start
CiGRF15	TATA-box	ATATAT	349	6	+	Brassica napus	core promoter element around -30 of transcription start
CiGRF15	TATA-box	TATATA	350	6	+	Arabidopsis thaliana	core promoter element around -30 of transcription start
CiGRF15	TATA-box	ATATAA	351	6	+	Brassica oleracea	core promoter element around -30 of transcription start
CiGRF15	TATA-box	TATA	352	4	+	Arabidopsis thaliana	core promoter element around -30 of transcription start
CiGRF15	TATA-box	ATTATA	366	6	+	Brassica napus	core promoter element around -30 of transcription start
CiGRF15	TATA-box	TATAA	367	5	-	Arabidopsis thaliana	core promoter element around -30 of transcription start
CiGRF15	TATA-box	TATA	368	4	+	Arabidopsis thaliana	core promoter element around -30 of transcription start
CiGRF15	TATA-box	taTATAAAtc	404	9	-	Arabidopsis thaliana	core promoter element around -30 of transcription start
CiGRF15	TATA-box	TATATTTATATTT	407	12	-	Avena sativa	core promoter element around -30 of transcription start
CiGRF15	TATA-box	ATATAA	409	6	+	Brassica oleracea	core promoter element around -30 of transcription start
CiGRF15	TATA-box	TATA	410	4	+	Arabidopsis thaliana	core promoter element around -30 of transcription start
CiGRF15	TATA-box	TATATTTATATTT	413	12	-	Avena sativa	core promoter element around -30 of transcription start
CiGRF15	TATA-box	ATATAA	415	6	+	Brassica oleracea	core promoter element around -30 of transcription start
CiGRF15	TATA-box	TATA	416	4	+	Arabidopsis thaliana	core promoter element around -30 of transcription start
CiGRF15	TATA-box	TATA	422	4	+	Arabidopsis thaliana	core promoter element around -30 of transcription start
CiGRF15	TATA-box	TATA	505	4	+	Arabidopsis thaliana	core promoter element around -30 of transcription start
CiGRF15	TATA-box	ATATAT	538	6	+	Brassica napus	core promoter element around -30 of transcription start
CiGRF15	TATA-box	TATATA	539	6	+	Arabidopsis thaliana	core promoter element around -30 of transcription start
CiGRF15	TATA-box	ATATAT	540	6	+	Brassica napus	core promoter element around -30 of transcription start
CiGRF15	TATA-box	TATA	541	4	+	Arabidopsis thaliana	core promoter element around -30 of transcription start
CiGRF15	TATA-box	ATATAA	566	6	+	Brassica oleracea	core promoter element around -30 of transcription start
CiGRF15	TATA-box	TATA	567	4	+	Arabidopsis thaliana	core promoter element around -30 of transcription start
CiGRF15	TATA-box	TATAAGAA	578	8	-	Zea mays	core promoter element around -30 of transcription start
CiGRF15	TATA-box	TATAA	581	5	-	Arabidopsis thaliana	core promoter element around -30 of transcription start
CiGRF15	TATA-box	TATA	582	4	+	Arabidopsis thaliana	core promoter element around -30 of transcription start
CiGRF15	TATA-box	ATTATA	585	6	+	Brassica napus	core promoter element around -30 of transcription start
CiGRF15	TATA-box	TATAA	586	5	-	Arabidopsis thaliana	core promoter element around -30 of transcription start
CiGRF15	TATA-box	TATA	587	4	+	Arabidopsis thaliana	core promoter element around -30 of transcription start
CiGRF15	TATA-box	ATATAA	755	6	+	Brassica oleracea	core promoter element around -30 of transcription start
CiGRF15	TATA-box	TATA	756	4	+	Arabidopsis thaliana	core promoter element around -30 of transcription start
CiGRF15	TATA-box	ATTATA	768	6	+	Brassica napus	core promoter element around -30 of transcription start
CiGRF15	TATA-box	TATAA	769	5	-	Arabidopsis thaliana	core promoter element around -30 of transcription start
CiGRF15	TATA-box	TATA	770	4	+	Arabidopsis thaliana	core promoter element around -30 of transcription start
CiGRF15	TATA-box	ATTATA	780	6	+	Brassica napus	core promoter element around -30 of transcription start
CiGRF15	TATA-box	TATAA	781	5	-	Arabidopsis thaliana	core promoter element around -30 of transcription start
CiGRF15	TATA-box	TATA	782	4	+	Arabidopsis thaliana	core promoter element around -30 of transcription start
CiGRF15	TATA-box	TATAA	804	5	-	Arabidopsis thaliana	core promoter element around -30 of transcription start
CiGRF15	TATA-box	TATA	805	4	+	Arabidopsis thaliana	core promoter element around -30 of transcription start
CiGRF15	TATA-box	ATATAA	852	6	+	Brassica oleracea	core promoter element around -30 of transcription start
CiGRF15	TATA-box	TATA	853	4	+	Arabidopsis thaliana	core promoter element around -30 of transcription start
CiGRF15	TATA-box	ccTATAAAaa	862	9	+	Arabidopsis thaliana	core promoter element around -30 of transcription start
CiGRF15	TATA-box	ATATAA	863	6	+	Brassica oleracea	core promoter element around -30 of transcription start
CiGRF15	TATA-box	TATA	864	4	+	Arabidopsis thaliana	core promoter element around -30 of transcription start
CiGRF15	TATA-box	TATAAA	925	6	-	Helianthus annuus	core promoter element around -30 of transcription start
CiGRF15	TATA-box	TATAA	926	5	-	Arabidopsis thaliana	core promoter element around -30 of transcription start
CiGRF15	TATA-box	TATA	927	4	+	Arabidopsis thaliana	core promoter element around -30 of transcription start
CiGRF15	TATA-box	TATA	941	4	+	Arabidopsis thaliana	core promoter element around -30 of transcription start
CiGRF15	TATA-box	ccTATAAAaa	969	9	+	Arabidopsis thaliana	core promoter element around -30 of transcription start
CiGRF15	TATA-box	TATA	971	4	+	Arabidopsis thaliana	core promoter element around -30 of transcription start
CiGRF15	TATA-box	ATATAA	1190	6	+	Brassica oleracea	core promoter element around -30 of transcription start
CiGRF15	TATA-box	TATA	1191	4	-	Arabidopsis thaliana	core promoter element around -30 of transcription start
CiGRF15	TATA-box	ATATAT	1273	6	-	Brassica napus	core promoter element around -30 of transcription start
CiGRF15	TATA-box	TATA	1274	4	-	Arabidopsis thaliana	core promoter element around -30 of transcription start
CiGRF15	TATA-box	TATAAAT	1290	7	-	Brassica juncea	core promoter element around -30 of transcription start
CiGRF15	TATA-box	TATAAA	1291	6	-	Helianthus annuus	core promoter element around -30 of transcription start
CiGRF15	TATA-box	TATAA	1292	5	-	Arabidopsis thaliana	core promoter element around -30 of transcription start
CiGRF15	TATA-box	TATA	1293	4	-	Arabidopsis thaliana	core promoter element around -30 of transcription start
CiGRF15	TATA-box	TATACA	1312	6	-	Helianthus annuus	core promoter element around -30 of transcription start
CiGRF15	TATA-box	TATA	1314	4	-	Arabidopsis thaliana	core promoter element around -30 of transcription start
CiGRF15	TATA-box	TATAAATA	1345	8	-	Daucus carota	core promoter element around -30 of transcription start
CiGRF15	TATA-box	TATAAAT	1346	7	-	Brassica juncea	core promoter element around -30 of transcription start
CiGRF15	TATA-box	TATAAA	1347	6	-	Helianthus annuus	core promoter element around -30 of transcription start
CiGRF15	TATA-box	TATAA	1348	5	-	Arabidopsis thaliana	core promoter element around -30 of transcription start
CiGRF15	TATA-box	TATA	1349	4	-	Arabidopsis thaliana	core promoter element around -30 of transcription start
CiGRF15	TATA-box	TATAAAA	1409	7	-	Pisum sativum	core promoter element around -30 of transcription start
CiGRF15	TATA-box	TATAAA	1410	6	-	Helianthus annuus	core promoter element around -30 of transcription start
CiGRF15	TATA-box	TATAA	1411	5	-	Arabidopsis thaliana	core promoter element around -30 of transcription start
CiGRF15	TATA-box	TATA	1412	4	-	Arabidopsis thaliana	core promoter element around -30 of transcription start
CiGRF15	TATA-box	taTATAAAtc	1420	9	-	Arabidopsis thaliana	core promoter element around -30 of transcription start
CiGRF15	TATA-box	TATAAAT	1421	7	-	Brassica juncea	core promoter element around -30 of transcription start
CiGRF15	TATA-box	TATAAA	1422	6	-	Helianthus annuus	core promoter element around -30 of transcription start
CiGRF15	TATA-box	TATATAA	1423	7	-	Arabidopsis thaliana	core promoter element around -30 of transcription start
CiGRF15	TATA-box	TATATA	1424	6	-	Arabidopsis thaliana	core promoter element around -30 of transcription start
CiGRF15	TATA-box	ATATAA	1425	6	+	Brassica oleracea	core promoter element around -30 of transcription start
CiGRF15	TATA-box	TATA	1426	4	-	Arabidopsis thaliana	core promoter element around -30 of transcription start
CiGRF15	TATA-box	ATTATA	1443	6	+	Brassica napus	core promoter element around -30 of transcription start
CiGRF15	TATA-box	TATATAA	1444	7	-	Arabidopsis thaliana	core promoter element around -30 of transcription start
CiGRF15	TATA-box	TATATA	1445	6	-	Arabidopsis thaliana	core promoter element around -30 of transcription start
CiGRF15	TATA-box	ATATAT	1446	6	-	Brassica napus	core promoter element around -30 of transcription start
CiGRF15	TATA-box	TATATA	1447	6	-	Arabidopsis thaliana	core promoter element around -30 of transcription start
CiGRF15	TATA-box	ATATAT	1448	6	-	Brassica napus	core promoter element around -30 of transcription start
CiGRF15	TATA-box	TATATA	1449	6	-	Arabidopsis thaliana	core promoter element around -30 of transcription start
CiGRF15	TATA-box	ATATAT	1450	6	-	Brassica napus	core promoter element around -30 of transcription start
CiGRF15	TATA-box	TATATA	1451	6	-	Arabidopsis thaliana	core promoter element around -30 of transcription start
CiGRF15	TATA-box	ATATAA	1452	6	+	Brassica oleracea	core promoter element around -30 of transcription start
CiGRF15	TATA-box	TATA	1453	4	-	Arabidopsis thaliana	core promoter element around -30 of transcription start
CiGRF15	TATA-box	ATTATA	1462	6	+	Brassica napus	core promoter element around -30 of transcription start
CiGRF15	TATA-box	TATATAA	1463	7	-	Arabidopsis thaliana	core promoter element around -30 of transcription start
CiGRF15	TATA-box	TATATA	1464	6	-	Arabidopsis thaliana	core promoter element around -30 of transcription start
CiGRF15	TATA-box	ATATAA	1465	6	+	Brassica oleracea	core promoter element around -30 of transcription start
CiGRF15	TATA-box	TATA	1466	4	-	Arabidopsis thaliana	core promoter element around -30 of transcription start
CiGRF15	TATA-box	TATAAAA	1517	7	-	Pisum sativum	core promoter element around -30 of transcription start
CiGRF15	TATA-box	TATAAA	1518	6	-	Helianthus annuus	core promoter element around -30 of transcription start
CiGRF15	TATA-box	TATAA	1519	5	-	Arabidopsis thaliana	core promoter element around -30 of transcription start
CiGRF15	TATA-box	TATA	1520	4	-	Arabidopsis thaliana	core promoter element around -30 of transcription start
CiGRF15	TATA-box	TATAAAA	1534	7	-	Pisum sativum	core promoter element around -30 of transcription start
CiGRF15	TATA-box	TATAAA	1535	6	-	Helianthus annuus	core promoter element around -30 of transcription start
CiGRF15	TATA-box	TATAA	1536	5	-	Arabidopsis thaliana	core promoter element around -30 of transcription start
CiGRF15	TATA-box	TATA	1537	4	-	Arabidopsis thaliana	core promoter element around -30 of transcription start
CiGRF15	TATA-box	ATATAT	1546	6	-	Brassica napus	core promoter element around -30 of transcription start
CiGRF15	TATA-box	TATA	1547	4	-	Arabidopsis thaliana	core promoter element around -30 of transcription start
CiGRF15	TATA-box	ATTATA	1560	6	+	Brassica napus	core promoter element around -30 of transcription start
CiGRF15	TATA-box	TATAA	1561	5	-	Arabidopsis thaliana	core promoter element around -30 of transcription start
CiGRF15	TATA-box	TATA	1562	4	-	Arabidopsis thaliana	core promoter element around -30 of transcription start
CiGRF15	TATA-box	taTATAAAtc	1568	9	-	Arabidopsis thaliana	core promoter element around -30 of transcription start
CiGRF15	TATA-box	TATAAAT	1569	7	-	Brassica juncea	core promoter element around -30 of transcription start
CiGRF15	TATA-box	TATAAA	1570	6	-	Helianthus annuus	core promoter element around -30 of transcription start
CiGRF15	TATA-box	TATATAA	1571	7	-	Arabidopsis thaliana	core promoter element around -30 of transcription start
CiGRF15	TATA-box	TATATA	1572	6	-	Arabidopsis thaliana	core promoter element around -30 of transcription start
CiGRF15	TATA-box	ATATAT	1573	6	-	Brassica napus	core promoter element around -30 of transcription start
CiGRF15	TATA-box	TATA	1574	4	-	Arabidopsis thaliana	core promoter element around -30 of transcription start
CiGRF15	TATA-box	TATAAAA	1583	7	-	Pisum sativum	core promoter element around -30 of transcription start
CiGRF15	TATA-box	TATAAA	1584	6	-	Helianthus annuus	core promoter element around -30 of transcription start
CiGRF15	TATA-box	TATATAA	1585	7	-	Arabidopsis thaliana	core promoter element around -30 of transcription start
CiGRF15	TATA-box	TATATA	1586	6	-	Arabidopsis thaliana	core promoter element around -30 of transcription start
CiGRF15	TATA-box	ATATAA	1587	6	+	Brassica oleracea	core promoter element around -30 of transcription start
CiGRF15	TATA-box	TATA	1588	4	-	Arabidopsis thaliana	core promoter element around -30 of transcription start
CiGRF15	TATA-box	TATAA	1662	5	-	Arabidopsis thaliana	core promoter element around -30 of transcription start
CiGRF15	TATA-box	TATA	1663	4	-	Arabidopsis thaliana	core promoter element around -30 of transcription start
CiGRF15	TATA-box	TATAA	1681	5	-	Arabidopsis thaliana	core promoter element around -30 of transcription start
CiGRF15	TATA-box	TATA	1682	4	-	Arabidopsis thaliana	core promoter element around -30 of transcription start
CiGRF15	Box 4	ATTAAT	173	6	+	Petroselinum crispum	part of a conserved DNA module involved in light responsiveness
CiGRF15	Box 4	ATTAAT	405	6	+	Petroselinum crispum	part of a conserved DNA module involved in light responsiveness
CiGRF15	Box 4	ATTAAT	848	6	+	Petroselinum crispum	part of a conserved DNA module involved in light responsiveness
CiGRF15	Box 4	ATTAAT	1077	6	-	Petroselinum crispum	part of a conserved DNA module involved in light responsiveness
CiGRF15	Box 4	ATTAAT	1211	6	-	Petroselinum crispum	part of a conserved DNA module involved in light responsiveness
CiGRF15	Box 4	ATTAAT	1330	6	-	Petroselinum crispum	part of a conserved DNA module involved in light responsiveness
CiGRF15	as-1	TGACG	646	5	+	Arabidopsis thaliana
CiGRF15		motif_sequence	27	4	-	organism	short_function
CiGRF15		motif_sequence	823	4	-	organism	short_function
CiGRF15		motif_sequence	1131	4	+	organism	short_function
CiGRF15		motif_sequence	1334	4	+	organism	short_function
CiGRF15		motif_sequence	1825	4	-	organism	short_function
CiGRF15		motif_sequence	1829	4	+	organism	short_function
CiGRF15		motif_sequence	1846	4	+	organism	short_function
CiGRF15		motif_sequence	1851	4	+	organism	short_function
CiGRF15	TCCC-motif	TCTCCCT	1015	7	+	Spinacia oleracea	part of a light responsive element
CiGRF15	G-Box	CACGTT	725	6	-	Pisum sativum	cis-acting regulatory element involved in light responsiveness
CiGRF15	O2-site	GTTGACGTGA	644	9	+	Zea mays	cis-acting regulatory element involved in zein metabolism regulation
CiGRF15	3-AF1 binding site	TAAGAGAGGAA	1854	10	-	Solanum tuberosum	light responsive element
CiGRF15	ACE	CTAACGTATT	1502	9	-	Petroselinum crispum	cis-acting element involved in light responsiveness
CiGRF15	CGTCA-motif	CGTCA	646	5	-	Hordeum vulgare	cis-acting regulatory element involved in the MeJA-responsiveness
CiGRF15	MYB-like sequence	TAACCA	1659	6	-	Arabidopsis thaliana
CiGRF15	ERE	ATTTTAAA	279	8	-	Nicotiana glutinos
CiGRF15	CAT-box	GCCACT	1794	6	-	Arabidopsis thaliana	cis-acting regulatory element related to meristem expression
CiGRF15	STRE	AGGGG	1892	5	-	Arabidopsis thaliana
CiGRF15	AAGAA-motif	GAAAGAA	38	7	+	Avena sativa
CiGRF15	Myc	TCTCTTA	1858	7	+	Arabidopsis thaliana
CiGRF15	WUN-motif	AAATTTCCT	1360	9	+	Brassica oleracea	wound-responsive element
CiGRF15	WUN-motif	AAATTACT	1483	8	-	Nicotiana glutinosa
CiGRF15	AuxRR-core	GGTCCAT	1716	7	+	Nicotiana tabacum	cis-acting regulatory element involved in auxin responsiveness
CiGRF15	MRE	AACCTAA	1108	7	-	Petroselinum crispum	MYB binding site involved in light responsiveness
CiGRF15	GT1-motif	GGTTAAT	1727	7	-	Avena sativa	light responsive element
CiGRF15	GT1-motif	GGTTAA	1728	6	-	Arabidopsis thaliana	light responsive element
CiGRF15	Unnamed__1	CGTGG	649	5	+	Zea mays
CiGRF15	Unnamed__1	CGTGG	888	5	+	Zea mays
CiGRF15	AT1-motif	AATTATTTTTTATT	600	13	-	Solanum tuberosum	part of a light responsive module
CiGRF15	DRE core	GCCGAC	1887	6	-	Arabidopsis thaliana
CiGRF15	CAAT-box	CAAT	75	4	-	Nicotiana glutinosa
CiGRF15	CAAT-box	CAAT	110	4	+	Nicotiana glutinosa
CiGRF15	CAAT-box	CAAT	147	4	+	Nicotiana glutinosa
CiGRF15	CAAT-box	CAAT	263	4	-	Nicotiana glutinosa
CiGRF15	CAAT-box	CAAAT	437	5	+	Pisum sativum	common cis-acting element in promoter and enhancer regions
CiGRF15	CAAT-box	CAAAT	515	5	+	Pisum sativum	common cis-acting element in promoter and enhancer regions
CiGRF15	CAAT-box	CAAAT	544	5	-	Pisum sativum	common cis-acting element in promoter and enhancer regions
CiGRF15	CAAT-box	CAAT	549	4	-	Nicotiana glutinosa
CiGRF15	CAAT-box	CAAT	619	4	+	Nicotiana glutinosa
CiGRF15	CAAT-box	CAAT	636	4	+	Nicotiana glutinosa
CiGRF15	CAAT-box	CCAAT	661	5	-	Arabidopsis thaliana	common cis-acting element in promoter and enhancer regions
CiGRF15	CAAT-box	CAAT	667	4	+	Nicotiana glutinosa
CiGRF15	CAAT-box	CAAT	671	4	-	Nicotiana glutinosa
CiGRF15	CAAT-box	CCAAT	688	5	-	Arabidopsis thaliana	common cis-acting element in promoter and enhancer regions
CiGRF15	CAAT-box	CAAT	775	4	+	Nicotiana glutinosa
CiGRF15	CAAT-box	CAAT	914	4	-	Nicotiana glutinosa
CiGRF15	CAAT-box	CAAT	951	4	-	Nicotiana glutinosa
CiGRF15	CAAT-box	CAAT	1099	4	+	Nicotiana glutinosa
CiGRF15	CAAT-box	CAAT	1150	4	+	Nicotiana glutinosa
CiGRF15	CAAT-box	CAAAT	1167	5	+	Pisum sativum	common cis-acting element in promoter and enhancer regions
CiGRF15	CAAT-box	CAAAT	1184	5	+	Pisum sativum	common cis-acting element in promoter and enhancer regions
CiGRF15	CAAT-box	CAAAT	1203	5	+	Pisum sativum	common cis-acting element in promoter and enhancer regions
CiGRF15	CAAT-box	CAAT	1284	4	-	Nicotiana glutinosa
CiGRF15	CAAT-box	CAAAT	1395	5	-	Pisum sativum	common cis-acting element in promoter and enhancer regions
CiGRF15	CAAT-box	CAAT	1567	4	+	Nicotiana glutinosa
CiGRF15	CAAT-box	CAAAT	1700	5	-	Pisum sativum	common cis-acting element in promoter and enhancer regions
CiGRF15	CAAT-box	CAAT	1737	4	+	Nicotiana glutinosa
CiGRF15	CAAT-box	CCAAT	1781	5	+	Arabidopsis thaliana	common cis-acting element in promoter and enhancer regions
CiGRF15	CAAT-box	CAAT	1782	4	+	Nicotiana glutinosa
CiGRF15	CAAT-box	CAAT	1838	4	+	Nicotiana glutinosa
CiGRF15	TGACG-motif	TGACG	646	5	+	Hordeum vulgare	cis-acting regulatory element involved in the MeJA-responsiveness
CiGRF15	AT~TATA-box	TATATA	178	6	+	Arabidopsis thaliana
CiGRF15	AT~TATA-box	TATATA	180	6	+	Arabidopsis thaliana
CiGRF15	AT~TATA-box	TATATA	182	6	+	Arabidopsis thaliana
CiGRF15	AT~TATA-box	TATATA	184	6	+	Arabidopsis thaliana
CiGRF15	AT~TATA-box	TATATA	186	6	+	Arabidopsis thaliana
CiGRF15	AT~TATA-box	TATATA	188	6	+	Arabidopsis thaliana
CiGRF15	AT~TATA-box	TATATA	190	6	+	Arabidopsis thaliana
CiGRF15	AT~TATA-box	TATATA	192	6	+	Arabidopsis thaliana
CiGRF15	AT~TATA-box	TATATA	194	6	+	Arabidopsis thaliana
CiGRF15	AT~TATA-box	TATATA	196	6	+	Arabidopsis thaliana
CiGRF15	AT~TATA-box	TATATA	198	6	+	Arabidopsis thaliana
CiGRF15	AT~TATA-box	TATATA	200	6	+	Arabidopsis thaliana
CiGRF15	AT~TATA-box	TATATA	202	6	+	Arabidopsis thaliana
CiGRF15	AT~TATA-box	TATATAAA	249	8	-	Arabidopsis thaliana
CiGRF15	AT~TATA-box	TATATA	251	6	+	Arabidopsis thaliana
CiGRF15	AT~TATA-box	TATATA	348	6	+	Arabidopsis thaliana
CiGRF15	AT~TATA-box	TATATA	350	6	+	Arabidopsis thaliana
CiGRF15	AT~TATA-box	TATATA	539	6	+	Arabidopsis thaliana
CiGRF15	AT~TATA-box	TATATAAA	1422	8	-	Arabidopsis thaliana
CiGRF15	AT~TATA-box	TATATA	1424	6	-	Arabidopsis thaliana
CiGRF15	AT~TATA-box	TATATA	1445	6	-	Arabidopsis thaliana
CiGRF15	AT~TATA-box	TATATA	1447	6	-	Arabidopsis thaliana
CiGRF15	AT~TATA-box	TATATA	1449	6	-	Arabidopsis thaliana
CiGRF15	AT~TATA-box	TATATA	1451	6	-	Arabidopsis thaliana
CiGRF15	AT~TATA-box	TATATA	1464	6	-	Arabidopsis thaliana
CiGRF15	AT~TATA-box	TATATAAA	1570	8	-	Arabidopsis thaliana
CiGRF15	AT~TATA-box	TATATA	1572	6	-	Arabidopsis thaliana
CiGRF15	AT~TATA-box	TATATAAA	1584	8	-	Arabidopsis thaliana
CiGRF15	AT~TATA-box	TATATA	1586	6	-	Arabidopsis thaliana
CiGRF15	W box	TTGACC	664	6	-	Arabidopsis thaliana
CiGRF15	ABRE	ACGTG	648	5	+	Arabidopsis thaliana	cis-acting element involved in the abscisic acid responsiveness
CiGRF15	ABRE	ACGTG	726	5	+	Arabidopsis thaliana	cis-acting element involved in the abscisic acid responsiveness
CiGRF15	ABRE	TACGGTC	1160	7	+	Arabidopsis thaliana	cis-acting element involved in the abscisic acid responsiveness
CiGRF15	ABRE	AACCCGG	1866	7	+	Arabidopsis thaliana	cis-acting element involved in the abscisic acid responsiveness
CiGRF15	Unnamed__2	AACCTAACCT	1814	9	+	Petroselinum hortense
CiGRF15	Unnamed__2	CCCCGG	1882	6	+	Zea mays
CiGRF15	TATA	TATAAAAT	587	8	+	Arabidopsis thaliana
CiGRF15	TATA	TATAAAAT	756	8	+	Arabidopsis thaliana
CiGRF15	TATA	TATAAAAT	1516	8	-	Arabidopsis thaliana
CiGRF15	TATA	TATAAAAT	1533	8	-	Arabidopsis thaliana
CiGRF15	TATA	TATAAAAT	1582	8	-	Arabidopsis thaliana
CiGRF15	ATCT-motif	AATCTAATCC	1738	9	+	Pisum sativum	part of a conserved DNA module involved in light responsiveness
CiGRF15	Myb	TAACTG	53	6	-	Arabidopsis thaliana
CiGRF15	Myb	TAACTG	801	6	-	Arabidopsis thaliana
CiGRF15	Myb	TAACTG	826	6	-	Arabidopsis thaliana
CiGRF15	3-AF3 binding site	CACTATCTAAC	1735	10	+	Pisum sativum	part of a conserved DNA module array (CMA3)
CiGRF15	MYC	CATTTG	1184	6	-	Arabidopsis thaliana
CiGRF15	MYC	CATTTG	1699	6	+	Arabidopsis thaliana
CiGRF15	Unnamed__4	CTCC	27	4	-	Petroselinum hortense
CiGRF15	Unnamed__4	CTCC	493	4	+	Petroselinum hortense
CiGRF15	Unnamed__4	CTCC	691	4	-	Petroselinum hortense
CiGRF15	Unnamed__4	CTCC	1009	4	+	Petroselinum hortense
CiGRF15	Unnamed__4	CTCC	1016	4	+	Petroselinum hortense
CiGRF15	Unnamed__4	CTCC	1121	4	+	Petroselinum hortense
CiGRF15	Unnamed__4	CTCC	1627	4	-	Petroselinum hortense
CiGRF15	Unnamed__4	CTCC	1809	4	+	Petroselinum hortense
CiGRF15	Unnamed__4	CTCC	1895	4	+	Petroselinum hortense
CiGRF15	Unnamed__4	CTCC	1938	4	+	Petroselinum hortense
CiGRF15	ARE	AAACCA	1916	6	+	Zea mays	cis-acting regulatory element essential for the anaerobic induction
CiGRF15	G-box	CACGTC	647	6	-	Zea mays	cis-acting regulatory element involved in light responsiveness
CiGRF2	LTR	CCGAAA	1816	6	+	Hordeum vulgare	cis-acting element involved in low-temperature responsiveness
CiGRF2	MYB-like sequence	TAACCA	1532	6	-	Arabidopsis thaliana
CiGRF2	MYB-like sequence	TAACCA	1662	6	-	Arabidopsis thaliana
CiGRF2	STRE	AGGGG	423	5	-	Arabidopsis thaliana
CiGRF2	STRE	AGGGG	491	5	+	Arabidopsis thaliana
CiGRF2	ERE	ATTTTAAA	784	8	-	Nicotiana glutinos
CiGRF2	ERE	ATTTTAAA	982	8	+	Nicotiana glutinos
CiGRF2	ERE	ATTTTAAA	984	8	-	Nicotiana glutinos
CiGRF2	ERE	ATTTTAAA	991	8	-	Nicotiana glutinos
CiGRF2	ERE	ATTTTAAA	1041	8	-	Nicotiana glutinos
CiGRF2	ERE	ATTTTAAA	1088	8	+	Nicotiana glutinos
CiGRF2	ERE	ATTTTAAA	1090	8	-	Nicotiana glutinos
CiGRF2	ERE	ATTTTAAA	1166	8	-	Nicotiana glutinos
CiGRF2	AAGAA-motif	GAAAGAA	774	7	-	Avena sativa
CiGRF2	TATA-box	TATA	96	4	+	Arabidopsis thaliana	core promoter element around -30 of transcription start
CiGRF2	TATA-box	ATTATA	156	6	+	Brassica napus	core promoter element around -30 of transcription start
CiGRF2	TATA-box	TATAA	157	5	-	Arabidopsis thaliana	core promoter element around -30 of transcription start
CiGRF2	TATA-box	TATA	158	4	+	Arabidopsis thaliana	core promoter element around -30 of transcription start
CiGRF2	TATA-box	ATATAA	208	6	+	Brassica oleracea	core promoter element around -30 of transcription start
CiGRF2	TATA-box	TATA	209	4	+	Arabidopsis thaliana	core promoter element around -30 of transcription start
CiGRF2	TATA-box	TACAAAA	303	7	+	Oryza sativa	core promoter element around -30 of transcription start
CiGRF2	TATA-box	ATATAA	390	6	+	Brassica oleracea	core promoter element around -30 of transcription start
CiGRF2	TATA-box	TATA	391	4	+	Arabidopsis thaliana	core promoter element around -30 of transcription start
CiGRF2	TATA-box	TATAA	712	5	-	Arabidopsis thaliana	core promoter element around -30 of transcription start
CiGRF2	TATA-box	TATA	713	4	+	Arabidopsis thaliana	core promoter element around -30 of transcription start
CiGRF2	TATA-box	TATTTAAA	782	8	+	Arabidopsis thaliana	core promoter element around -30 of transcription start
CiGRF2	TATA-box	ATTATA	833	6	+	Brassica napus	core promoter element around -30 of transcription start
CiGRF2	TATA-box	TATAA	834	5	-	Arabidopsis thaliana	core promoter element around -30 of transcription start
CiGRF2	TATA-box	TATA	835	4	+	Arabidopsis thaliana	core promoter element around -30 of transcription start
CiGRF2	TATA-box	TATAA	873	5	-	Arabidopsis thaliana	core promoter element around -30 of transcription start
CiGRF2	TATA-box	TATA	874	4	+	Arabidopsis thaliana	core promoter element around -30 of transcription start
CiGRF2	TATA-box	TATAAGAA	888	8	-	Zea mays	core promoter element around -30 of transcription start
CiGRF2	TATA-box	TATAA	891	5	-	Arabidopsis thaliana	core promoter element around -30 of transcription start
CiGRF2	TATA-box	TATA	892	4	+	Arabidopsis thaliana	core promoter element around -30 of transcription start
CiGRF2	TATA-box	TATTTAAA	950	8	-	Arabidopsis thaliana	core promoter element around -30 of transcription start
CiGRF2	TATA-box	ATATAA	966	6	+	Brassica oleracea	core promoter element around -30 of transcription start
CiGRF2	TATA-box	TATA	967	4	+	Arabidopsis thaliana	core promoter element around -30 of transcription start
CiGRF2	TATA-box	ATATAA	1060	6	+	Brassica oleracea	core promoter element around -30 of transcription start
CiGRF2	TATA-box	TATA	1061	4	-	Arabidopsis thaliana	core promoter element around -30 of transcription start
CiGRF2	TATA-box	ATTATA	1115	6	+	Brassica napus	core promoter element around -30 of transcription start
CiGRF2	TATA-box	TATAA	1116	5	-	Arabidopsis thaliana	core promoter element around -30 of transcription start
CiGRF2	TATA-box	TATA	1117	4	-	Arabidopsis thaliana	core promoter element around -30 of transcription start
CiGRF2	TATA-box	TATAAAA	1131	7	-	Pisum sativum	core promoter element around -30 of transcription start
CiGRF2	TATA-box	TATAAA	1132	6	-	Helianthus annuus	core promoter element around -30 of transcription start
CiGRF2	TATA-box	TATAA	1133	5	-	Arabidopsis thaliana	core promoter element around -30 of transcription start
CiGRF2	TATA-box	TATA	1134	4	-	Arabidopsis thaliana	core promoter element around -30 of transcription start
CiGRF2	TATA-box	TATAAAA	1138	7	-	Pisum sativum	core promoter element around -30 of transcription start
CiGRF2	TATA-box	TATAAA	1139	6	-	Helianthus annuus	core promoter element around -30 of transcription start
CiGRF2	TATA-box	TATAA	1140	5	-	Arabidopsis thaliana	core promoter element around -30 of transcription start
CiGRF2	TATA-box	TATA	1141	4	-	Arabidopsis thaliana	core promoter element around -30 of transcription start
CiGRF2	TATA-box	TATAAATA	1210	8	-	Daucus carota	core promoter element around -30 of transcription start
CiGRF2	TATA-box	TATAAAT	1211	7	-	Brassica juncea	core promoter element around -30 of transcription start
CiGRF2	TATA-box	TATAAA	1212	6	-	Helianthus annuus	core promoter element around -30 of transcription start
CiGRF2	TATA-box	TATAA	1213	5	-	Arabidopsis thaliana	core promoter element around -30 of transcription start
CiGRF2	TATA-box	TATA	1214	4	-	Arabidopsis thaliana	core promoter element around -30 of transcription start
CiGRF2	TATA-box	TATA	1227	4	-	Arabidopsis thaliana	core promoter element around -30 of transcription start
CiGRF2	TATA-box	TACAAAA	1387	7	-	Oryza sativa	core promoter element around -30 of transcription start
CiGRF2	TATA-box	TATAA	1399	5	-	Arabidopsis thaliana	core promoter element around -30 of transcription start
CiGRF2	TATA-box	TATA	1400	4	-	Arabidopsis thaliana	core promoter element around -30 of transcription start
CiGRF2	TATA-box	TATA	1406	4	-	Arabidopsis thaliana	core promoter element around -30 of transcription start
CiGRF2	TATA-box	ATATAT	1527	6	-	Brassica napus	core promoter element around -30 of transcription start
CiGRF2	TATA-box	TATA	1528	4	-	Arabidopsis thaliana	core promoter element around -30 of transcription start
CiGRF2	TATA-box	TATATTTATATTT	1649	12	-	Avena sativa	core promoter element around -30 of transcription start
CiGRF2	TATA-box	ATATAT	1657	6	-	Brassica napus	core promoter element around -30 of transcription start
CiGRF2	TATA-box	TATA	1658	4	-	Arabidopsis thaliana	core promoter element around -30 of transcription start
CiGRF2	TATA-box	TATAAAA	1862	7	-	Pisum sativum	core promoter element around -30 of transcription start
CiGRF2	TATA-box	TATAAA	1863	6	-	Helianthus annuus	core promoter element around -30 of transcription start
CiGRF2	TATA-box	TATAA	1864	5	-	Arabidopsis thaliana	core promoter element around -30 of transcription start
CiGRF2	TATA-box	TATA	1865	4	-	Arabidopsis thaliana	core promoter element around -30 of transcription start
CiGRF2	TATA-box	TATA	1895	4	-	Arabidopsis thaliana	core promoter element around -30 of transcription start
CiGRF2	TATA-box	TATA	1910	4	-	Arabidopsis thaliana	core promoter element around -30 of transcription start
CiGRF2	MYB	TAACCA	1532	6	-	Arabidopsis thaliana
CiGRF2	MYB	TAACCA	1662	6	-	Arabidopsis thaliana
CiGRF2	MYB	CAACCA	1990	6	-	Arabidopsis thaliana
CiGRF2	TCCC-motif	TCTCCCT	458	7	-	Spinacia oleracea	part of a light responsive element
CiGRF2	Box 4	ATTAAT	83	6	+	Petroselinum crispum	part of a conserved DNA module involved in light responsiveness
CiGRF2	Box 4	ATTAAT	751	6	+	Petroselinum crispum	part of a conserved DNA module involved in light responsiveness
CiGRF2	Box 4	ATTAAT	769	6	+	Petroselinum crispum	part of a conserved DNA module involved in light responsiveness
CiGRF2	Box 4	ATTAAT	796	6	+	Petroselinum crispum	part of a conserved DNA module involved in light responsiveness
CiGRF2	Box 4	ATTAAT	855	6	+	Petroselinum crispum	part of a conserved DNA module involved in light responsiveness
CiGRF2	Box 4	ATTAAT	1604	6	-	Petroselinum crispum	part of a conserved DNA module involved in light responsiveness
CiGRF2		motif_sequence	112	4	-	organism	short_function
CiGRF2		motif_sequence	249	4	-	organism	short_function
CiGRF2		motif_sequence	254	4	-	organism	short_function
CiGRF2		motif_sequence	264	4	-	organism	short_function
CiGRF2		motif_sequence	271	4	-	organism	short_function
CiGRF2		motif_sequence	291	4	+	organism	short_function
CiGRF2		motif_sequence	429	4	-	organism	short_function
CiGRF2		motif_sequence	460	4	-	organism	short_function
CiGRF2		motif_sequence	501	4	-	organism	short_function
CiGRF2		motif_sequence	552	4	-	organism	short_function
CiGRF2		motif_sequence	604	4	+	organism	short_function
CiGRF2		motif_sequence	657	4	-	organism	short_function
CiGRF2		motif_sequence	755	4	+	organism	short_function
CiGRF2		motif_sequence	1293	4	+	organism	short_function
CiGRF2		motif_sequence	1572	4	-	organism	short_function
CiGRF2		motif_sequence	1577	4	-	organism	short_function
CiGRF2		motif_sequence	1710	4	-	organism	short_function
CiGRF2		motif_sequence	1715	4	-	organism	short_function
CiGRF2		motif_sequence	1880	4	+	organism	short_function
CiGRF2		motif_sequence	1938	4	+	organism	short_function
CiGRF2		motif_sequence	1952	4	+	organism	short_function
CiGRF2	Myb	TAACTG	529	6	+	Arabidopsis thaliana
CiGRF2	Myb	TAACTG	709	6	-	Arabidopsis thaliana
CiGRF2	TATA	TATAAAAT	1137	8	-	Arabidopsis thaliana
CiGRF2	TATA	TATAAAAT	1214	8	+	Arabidopsis thaliana
CiGRF2	P-box	CCTTTTG	103	7	-	Oryza sativa	gibberellin-responsive element
CiGRF2	MYC	CATTTG	351	6	-	Arabidopsis thaliana
CiGRF2	Unnamed__4	CTCC	47	4	+	Petroselinum hortense
CiGRF2	Unnamed__4	CTCC	249	4	-	Petroselinum hortense
CiGRF2	Unnamed__4	CTCC	401	4	-	Petroselinum hortense
CiGRF2	Unnamed__4	CTCC	413	4	-	Petroselinum hortense
CiGRF2	Unnamed__4	CTCC	460	4	-	Petroselinum hortense
CiGRF2	Unnamed__4	CTCC	473	4	-	Petroselinum hortense
CiGRF2	Unnamed__4	CTCC	478	4	-	Petroselinum hortense
CiGRF2	Unnamed__4	CTCC	498	4	-	Petroselinum hortense
CiGRF2	Unnamed__4	CTCC	570	4	-	Petroselinum hortense
CiGRF2	Unnamed__4	CTCC	576	4	-	Petroselinum hortense
CiGRF2	Unnamed__4	CTCC	582	4	-	Petroselinum hortense
CiGRF2	Unnamed__4	CTCC	657	4	-	Petroselinum hortense
CiGRF2	Unnamed__4	CTCC	1320	4	-	Petroselinum hortense
CiGRF2	Unnamed__4	CTCC	1507	4	-	Petroselinum hortense
CiGRF2	Unnamed__4	CTCC	1555	4	-	Petroselinum hortense
CiGRF2	Unnamed__4	CTCC	1693	4	-	Petroselinum hortense
CiGRF2	Unnamed__4	CTCC	1793	4	-	Petroselinum hortense
CiGRF2	Unnamed__4	CTCC	1943	4	+	Petroselinum hortense
CiGRF2	Unnamed__4	CTCC	1996	4	+	Petroselinum hortense
CiGRF2	G-box	CACGAC	546	6	-	Zea mays	cis-acting regulatory element involved in light responsiveness
CiGRF2	G-box	CACGTC	909	6	-	Zea mays	cis-acting regulatory element involved in light responsiveness
CiGRF2	GT1-motif	GGTTAA	1533	6	+	Arabidopsis thaliana	light responsive element
CiGRF2	GT1-motif	GGTTAA	1663	6	+	Arabidopsis thaliana	light responsive element
CiGRF2	Unnamed__1	CGTGG	548	5	+	Zea mays
CiGRF2	GC-motif	CCCCCG	1968	6	+	Zea mays	enhancer-like element involved in anoxic specific inducibility
CiGRF2	WRE3	CCACCT	572	6	-	Pisum sativum
CiGRF2	WRE3	CCACCT	578	6	-	Pisum sativum
CiGRF2	CAAT-box	CCAAT	69	5	-	Arabidopsis thaliana	common cis-acting element in promoter and enhancer regions
CiGRF2	CAAT-box	CAAT	132	4	+	Nicotiana glutinosa
CiGRF2	CAAT-box	CAAT	162	4	+	Nicotiana glutinosa
CiGRF2	CAAT-box	CAAT	327	4	+	Nicotiana glutinosa
CiGRF2	CAAT-box	CAAAT	351	5	+	Pisum sativum	common cis-acting element in promoter and enhancer regions
CiGRF2	CAAT-box	CAAAT	378	5	-	Pisum sativum	common cis-acting element in promoter and enhancer regions
CiGRF2	CAAT-box	CAAT	843	4	-	Nicotiana glutinosa
CiGRF2	CAAT-box	CAAAT	922	5	-	Pisum sativum	common cis-acting element in promoter and enhancer regions
CiGRF2	CAAT-box	CAAT	1011	4	+	Nicotiana glutinosa
CiGRF2	CAAT-box	CAAT	1031	4	+	Nicotiana glutinosa
CiGRF2	CAAT-box	CAAT	1070	4	+	Nicotiana glutinosa
CiGRF2	CAAT-box	CAAT	1075	4	+	Nicotiana glutinosa
CiGRF2	CAAT-box	CAAAT	1123	5	+	Pisum sativum	common cis-acting element in promoter and enhancer regions
CiGRF2	CAAT-box	CAAAT	1230	5	-	Pisum sativum	common cis-acting element in promoter and enhancer regions
CiGRF2	CAAT-box	CAAT	1252	4	+	Nicotiana glutinosa
CiGRF2	CAAT-box	CAAT	1421	4	+	Nicotiana glutinosa
CiGRF2	CAAT-box	CAAT	1569	4	-	Nicotiana glutinosa
CiGRF2	CAAT-box	CCAAT	1593	5	+	Arabidopsis thaliana	common cis-acting element in promoter and enhancer regions
CiGRF2	CAAT-box	CAAT	1594	4	+	Nicotiana glutinosa
CiGRF2	CAAT-box	CAAT	1707	4	-	Nicotiana glutinosa
CiGRF2	CAAT-box	CCAAT	1731	5	+	Arabidopsis thaliana	common cis-acting element in promoter and enhancer regions
CiGRF2	CAAT-box	CAAT	1732	4	+	Nicotiana glutinosa
CiGRF2	CAAT-box	CCAAT	1739	5	-	Arabidopsis thaliana	common cis-acting element in promoter and enhancer regions
CiGRF2	CAAT-box	CAAAT	1802	5	+	Pisum sativum	common cis-acting element in promoter and enhancer regions
CiGRF2	CAAT-box	CAAAT	1821	5	-	Pisum sativum	common cis-acting element in promoter and enhancer regions
CiGRF2	ABRE	AACCCGG	60	7	+	Arabidopsis thaliana	cis-acting element involved in the abscisic acid responsiveness
CiGRF2	ABRE	ACGTG	910	5	+	Arabidopsis thaliana	cis-acting element involved in the abscisic acid responsiveness
CiGRF3	Unnamed__1	CGTGG	687	5	+	Zea mays
CiGRF3	Unnamed__1	CGTGG	799	5	-	Zea mays
CiGRF3	TGA-element	AACGAC	1161	6	-	Brassica oleracea	auxin-responsive element
CiGRF3	AT~TATA-box	TATATA	18	6	+	Arabidopsis thaliana
CiGRF3	CAAT-box	CAAAT	5	5	-	Pisum sativum	common cis-acting element in promoter and enhancer regions
CiGRF3	CAAT-box	TGCCAAC	90	7	+	Petunia hybrida	common cis-acting element in promoter and enhancer regions
CiGRF3	CAAT-box	CCAAT	146	5	-	Arabidopsis thaliana	common cis-acting element in promoter and enhancer regions
CiGRF3	CAAT-box	CCAAT	191	5	+	Arabidopsis thaliana	common cis-acting element in promoter and enhancer regions
CiGRF3	CAAT-box	CAAT	192	4	+	Nicotiana glutinosa
CiGRF3	CAAT-box	CAAAT	198	5	+	Pisum sativum	common cis-acting element in promoter and enhancer regions
CiGRF3	CAAT-box	CAAT	316	4	-	Nicotiana glutinosa
CiGRF3	CAAT-box	CAAT	427	4	+	Nicotiana glutinosa
CiGRF3	CAAT-box	CAAAT	483	5	+	Pisum sativum	common cis-acting element in promoter and enhancer regions
CiGRF3	CAAT-box	CAAAT	491	5	+	Pisum sativum	common cis-acting element in promoter and enhancer regions
CiGRF3	CAAT-box	CCAAT	696	5	-	Arabidopsis thaliana	common cis-acting element in promoter and enhancer regions
CiGRF3	CAAT-box	CCAAT	837	5	-	Arabidopsis thaliana	common cis-acting element in promoter and enhancer regions
CiGRF3	CAAT-box	CAAAT	1157	5	-	Pisum sativum	common cis-acting element in promoter and enhancer regions
CiGRF3	CAAT-box	CAAAT	1193	5	-	Pisum sativum	common cis-acting element in promoter and enhancer regions
CiGRF3	CAAT-box	CAAAT	1245	5	-	Pisum sativum	common cis-acting element in promoter and enhancer regions
CiGRF3	CAAT-box	CCAAT	1253	5	-	Arabidopsis thaliana	common cis-acting element in promoter and enhancer regions
CiGRF3	CAAT-box	CAAT	1311	4	-	Nicotiana glutinosa
CiGRF3	CAAT-box	CAAAT	1413	5	-	Pisum sativum	common cis-acting element in promoter and enhancer regions
CiGRF3	CAAT-box	CAAAT	1459	5	-	Pisum sativum	common cis-acting element in promoter and enhancer regions
CiGRF3	CAAT-box	CAAAT	1498	5	-	Pisum sativum	common cis-acting element in promoter and enhancer regions
CiGRF3	CAAT-box	CAAAT	1522	5	-	Pisum sativum	common cis-acting element in promoter and enhancer regions
CiGRF3	CAAT-box	CAAT	1633	4	-	Nicotiana glutinosa
CiGRF3	CAAT-box	CAAT	1642	4	+	Nicotiana glutinosa
CiGRF3	CAAT-box	CAAT	1650	4	-	Nicotiana glutinosa
CiGRF3	CAAT-box	CAAT	1661	4	-	Nicotiana glutinosa
CiGRF3	CAAT-box	CAAT	1716	4	+	Nicotiana glutinosa
CiGRF3	CAAT-box	CCAAT	1809	5	+	Arabidopsis thaliana	common cis-acting element in promoter and enhancer regions
CiGRF3	CAAT-box	CAAT	1810	4	+	Nicotiana glutinosa
CiGRF3	CAAT-box	CAAT	1961	4	-	Nicotiana glutinosa
CiGRF3	CAAT-box	CAAT	1980	4	+	Nicotiana glutinosa
CiGRF3	CAAT-box	CAAT	1982	4	-	Nicotiana glutinosa
CiGRF3	TGACG-motif	TGACG	606	5	-	Hordeum vulgare	cis-acting regulatory element involved in the MeJA-responsiveness
CiGRF3	TGACG-motif	TGACG	709	5	+	Hordeum vulgare	cis-acting regulatory element involved in the MeJA-responsiveness
CiGRF3	ABRE	ACGTG	337	5	-	Arabidopsis thaliana	cis-acting element involved in the abscisic acid responsiveness
CiGRF3	ABRE	ACGTG	686	5	+	Arabidopsis thaliana	cis-acting element involved in the abscisic acid responsiveness
CiGRF3	ABRE	ACGTG	724	5	+	Arabidopsis thaliana	cis-acting element involved in the abscisic acid responsiveness
CiGRF3	ABRE	ACGTG	1360	5	+	Arabidopsis thaliana	cis-acting element involved in the abscisic acid responsiveness
CiGRF3	ABRE	ACGTG	1709	5	+	Arabidopsis thaliana	cis-acting element involved in the abscisic acid responsiveness
CiGRF3	W box	TTGACC	713	6	-	Arabidopsis thaliana
CiGRF3	TCA	TCATCTTCAT	920	9	+	Pisum sativum
CiGRF3	Myb	TAACTG	82	6	-	Arabidopsis thaliana
CiGRF3	Myb	TAACTG	86	6	+	Arabidopsis thaliana
CiGRF3	TCA-element	CCATCTTTTT	553	9	-	Nicotiana tabacum	cis-acting element involved in salicylic acid responsiveness
CiGRF3	TATA	TATAAAAT	250	8	+	Arabidopsis thaliana
CiGRF3	HD-Zip 3	GTAAT(G/C)ATTAC	97	9.5	+	Arabidopsis thaliana	protein binding site
CiGRF3	ARE	AAACCA	585	6	-	Zea mays	cis-acting regulatory element essential for the anaerobic induction
CiGRF3	ARE	AAACCA	1150	6	-	Zea mays	cis-acting regulatory element essential for the anaerobic induction
CiGRF3	MYC	CATTTG	491	6	-	Arabidopsis thaliana
CiGRF3	MYC	CATTTG	1156	6	+	Arabidopsis thaliana
CiGRF3	MYC	CAATTG	1980	6	-	Arabidopsis thaliana
CiGRF3	Unnamed__4	CTCC	416	4	-	Petroselinum hortense
CiGRF3	Unnamed__4	CTCC	647	4	+	Petroselinum hortense
CiGRF3	Unnamed__4	CTCC	808	4	+	Petroselinum hortense
CiGRF3	Unnamed__4	CTCC	902	4	+	Petroselinum hortense
CiGRF3	Unnamed__4	CTCC	924	4	+	Petroselinum hortense
CiGRF3	Unnamed__4	CTCC	1328	4	-	Petroselinum hortense
CiGRF3	Unnamed__4	CTCC	1399	4	-	Petroselinum hortense
CiGRF3	Unnamed__4	CTCC	1687	4	-	Petroselinum hortense
CiGRF3	G-box	CACGTC	337	6	+	Zea mays	cis-acting regulatory element involved in light responsiveness
CiGRF3	G-box	CAGACGTGGCA	683	10	+	Nicotiana plumbaginifolia	cis-acting regulatory element involved in light responsiveness
CiGRF3	G-box	ACACGTG(G/t)CACC	684	10.5	+	Lycopersicon esculentum	cis-acting regulatory element involved in light responsiveness
CiGRF3	G-box	CACGTC	685	6	-	Zea mays	cis-acting regulatory element involved in light responsiveness
CiGRF3	G-box	CACGAC	1233	6	-	Zea mays	cis-acting regulatory element involved in light responsiveness
CiGRF3	G-box	CACGAC	1738	6	-	Zea mays	cis-acting regulatory element involved in light responsiveness
CiGRF3	TATA-box	ATATAT	17	6	+	Brassica napus	core promoter element around -30 of transcription start
CiGRF3	TATA-box	TATATA	18	6	+	Arabidopsis thaliana	core promoter element around -30 of transcription start
CiGRF3	TATA-box	ATATAT	19	6	+	Brassica napus	core promoter element around -30 of transcription start
CiGRF3	TATA-box	TATA	20	4	+	Arabidopsis thaliana	core promoter element around -30 of transcription start
CiGRF3	TATA-box	TATAA	179	5	-	Arabidopsis thaliana	core promoter element around -30 of transcription start
CiGRF3	TATA-box	TATA	180	4	+	Arabidopsis thaliana	core promoter element around -30 of transcription start
CiGRF3	TATA-box	TATAA	225	5	-	Arabidopsis thaliana	core promoter element around -30 of transcription start
CiGRF3	TATA-box	TATA	226	4	+	Arabidopsis thaliana	core promoter element around -30 of transcription start
CiGRF3	TATA-box	ATATAA	249	6	+	Brassica oleracea	core promoter element around -30 of transcription start
CiGRF3	TATA-box	TATA	250	4	+	Arabidopsis thaliana	core promoter element around -30 of transcription start
CiGRF3	TATA-box	TATAAA	304	6	-	Helianthus annuus	core promoter element around -30 of transcription start
CiGRF3	TATA-box	TATAA	305	5	-	Arabidopsis thaliana	core promoter element around -30 of transcription start
CiGRF3	TATA-box	TATA	306	4	+	Arabidopsis thaliana	core promoter element around -30 of transcription start
CiGRF3	TATA-box	ATATAT	367	6	+	Brassica napus	core promoter element around -30 of transcription start
CiGRF3	TATA-box	TATA	368	4	+	Arabidopsis thaliana	core promoter element around -30 of transcription start
CiGRF3	TATA-box	TATAA	525	5	-	Arabidopsis thaliana	core promoter element around -30 of transcription start
CiGRF3	TATA-box	TATA	526	4	+	Arabidopsis thaliana	core promoter element around -30 of transcription start
CiGRF3	TATA-box	TACAAAA	536	7	+	Oryza sativa	core promoter element around -30 of transcription start
CiGRF3	TATA-box	ccTATAAAaa	832	9	-	Arabidopsis thaliana	core promoter element around -30 of transcription start
CiGRF3	TATA-box	ccTATAAAaa	1613	9	-	Arabidopsis thaliana	core promoter element around -30 of transcription start
CiGRF3	TATA-box	TATAAAA	1614	7	-	Pisum sativum	core promoter element around -30 of transcription start
CiGRF3	TATA-box	TATAAA	1615	6	-	Helianthus annuus	core promoter element around -30 of transcription start
CiGRF3	TATA-box	TATAA	1616	5	-	Arabidopsis thaliana	core promoter element around -30 of transcription start
CiGRF3	TATA-box	TATA	1617	4	-	Arabidopsis thaliana	core promoter element around -30 of transcription start
CiGRF3	TATA-box	TATA	1835	4	-	Arabidopsis thaliana	core promoter element around -30 of transcription start
CiGRF3	TCT-motif	TCTTAC	1188	6	-	Arabidopsis thaliana	part of a light responsive element
CiGRF3	DRE1	ACCGAGA	1301	7	-	Zea mays
CiGRF3	MYB	CAACCA	581	6	-	Arabidopsis thaliana
CiGRF3	MYB	CAACCA	698	6	-	Arabidopsis thaliana
CiGRF3	MYB	CAACAG	705	6	-	Arabidopsis thaliana
CiGRF3	MYB	CAACCA	1177	6	-	Arabidopsis thaliana
CiGRF3	MYB	TAACCA	1416	6	-	Arabidopsis thaliana
CiGRF3	MYB	CAACCA	1441	6	-	Arabidopsis thaliana
CiGRF3	MYB	CAACAG	1533	6	-	Arabidopsis thaliana
CiGRF3	MYB	CAACCA	1578	6	+	Arabidopsis thaliana
CiGRF3	TCCC-motif	TCTCCCT	901	7	+	Spinacia oleracea	part of a light responsive element
CiGRF3		motif_sequence	291	4	+	organism	short_function
CiGRF3		motif_sequence	416	4	-	organism	short_function
CiGRF3		motif_sequence	431	4	-	organism	short_function
CiGRF3		motif_sequence	544	4	-	organism	short_function
CiGRF3		motif_sequence	846	4	+	organism	short_function
CiGRF3		motif_sequence	872	4	+	organism	short_function
CiGRF3		motif_sequence	900	4	+	organism	short_function
CiGRF3		motif_sequence	922	4	+	organism	short_function
CiGRF3		motif_sequence	1027	4	+	organism	short_function
CiGRF3		motif_sequence	1113	4	+	organism	short_function
CiGRF3		motif_sequence	1644	4	+	organism	short_function
CiGRF3		motif_sequence	1764	4	-	organism	short_function
CiGRF3		motif_sequence	1778	4	+	organism	short_function
CiGRF3		motif_sequence	1830	4	-	organism	short_function
CiGRF3		motif_sequence	1990	4	-	organism	short_function
CiGRF3	box S	AGCCACC	1821	7	+	Arabidopsis thaliana
CiGRF3	as-1	TGACG	606	5	-	Arabidopsis thaliana
CiGRF3	as-1	TGACG	709	5	+	Arabidopsis thaliana
CiGRF3	Box 4	ATTAAT	108	6	+	Petroselinum crispum	part of a conserved DNA module involved in light responsiveness
CiGRF3	Box 4	ATTAAT	142	6	+	Petroselinum crispum	part of a conserved DNA module involved in light responsiveness
CiGRF3	Box 4	ATTAAT	510	6	+	Petroselinum crispum	part of a conserved DNA module involved in light responsiveness
CiGRF3	Myb-binding site	CAACAG	705	6	-	Nicotiana tabacum
CiGRF3	Myb-binding site	CAACAG	1533	6	-	Nicotiana tabacum
CiGRF3	G-Box	CACGTT	723	6	-	Pisum sativum	cis-acting regulatory element involved in light responsiveness
CiGRF3	G-Box	CACGTT	1359	6	-	Pisum sativum	cis-acting regulatory element involved in light responsiveness
CiGRF3	G-Box	CACGTT	1708	6	-	Pisum sativum	cis-acting regulatory element involved in light responsiveness
CiGRF3	O2-site	GATGATGTGG	197	9	-	Zea mays	cis-acting regulatory element involved in zein metabolism regulation
CiGRF3	CGTCA-motif	CGTCA	606	5	+	Hordeum vulgare	cis-acting regulatory element involved in the MeJA-responsiveness
CiGRF3	CGTCA-motif	CGTCA	709	5	-	Hordeum vulgare	cis-acting regulatory element involved in the MeJA-responsiveness
CiGRF3	LTR	CCGAAA	1683	6	-	Hordeum vulgare	cis-acting element involved in low-temperature responsiveness
CiGRF3	AT-rich element	ATAGAAATCAA	1236	10	-	Glycine max	binding site of AT-rich DNA binding protein (ATBP-1)
CiGRF3	STRE	AGGGG	212	5	-	Arabidopsis thaliana
CiGRF3	STRE	AGGGG	1291	5	+	Arabidopsis thaliana
CiGRF3	CAT-box	GCCACT	628	6	+	Arabidopsis thaliana	cis-acting regulatory element related to meristem expression
CiGRF3	MYB-like sequence	TAACCA	1416	6	-	Arabidopsis thaliana
CiGRF3	GARE-motif	TCTGTTG	704	7	+	Brassica oleracea	gibberellin-responsive element
CiGRF3	WUN-motif	AAATTTCCT	1454	9	-	Brassica oleracea	wound-responsive element
CiGRF3	WUN-motif	AAATTACT	1591	8	-	Nicotiana glutinosa
CiGRF3	AAGAA-motif	GAAAGAA	150	7	+	Avena sativa
CiGRF3	AAGAA-motif	gGTAAAGAAA	1018	9	-	Avena sativa
CiGRF3	AAGAA-motif	gGTAAAGAAA	1120	9	-	Avena sativa
CiGRF3	AAGAA-motif	gGTAAAGAAA	1469	9	+	Avena sativa
CiGRF3	AAGAA-motif	GAAAGAA	1471	7	+	Avena sativa
CiGRF3	AAGAA-motif	GAAAGAA	1558	7	-	Avena sativa
CiGRF3	AAGAA-motif	gGTAAAGAAA	1751	9	-	Avena sativa
CiGRF4	Myb-binding site	CAACAG	89	6	-	Nicotiana tabacum
CiGRF4	Myb-binding site	CAACAG	980	6	+	Nicotiana tabacum
CiGRF4	CCGTCC motif	CCGTCC	552	6	-	Nicotiana tabacum
CiGRF4	G-Box	CACGTG	262	6	+	Pisum sativum	cis-acting regulatory element involved in light responsiveness
CiGRF4	TATA-box	ATATAT	10	6	+	Brassica napus	core promoter element around -30 of transcription start
CiGRF4	TATA-box	TATA	11	4	+	Arabidopsis thaliana	core promoter element around -30 of transcription start
CiGRF4	TATA-box	TACAAAA	289	7	-	Oryza sativa	core promoter element around -30 of transcription start
CiGRF4	TATA-box	TATA	381	4	+	Arabidopsis thaliana	core promoter element around -30 of transcription start
CiGRF4	TATA-box	TATAAAA	404	7	-	Pisum sativum	core promoter element around -30 of transcription start
CiGRF4	TATA-box	TATAAA	405	6	-	Helianthus annuus	core promoter element around -30 of transcription start
CiGRF4	TATA-box	TATAA	406	5	-	Arabidopsis thaliana	core promoter element around -30 of transcription start
CiGRF4	TATA-box	TATA	407	4	+	Arabidopsis thaliana	core promoter element around -30 of transcription start
CiGRF4	TATA-box	ccTATAAAaa	442	9	-	Arabidopsis thaliana	core promoter element around -30 of transcription start
CiGRF4	TATA-box	ATATAT	651	6	+	Brassica napus	core promoter element around -30 of transcription start
CiGRF4	TATA-box	TATATA	652	6	+	Arabidopsis thaliana	core promoter element around -30 of transcription start
CiGRF4	TATA-box	ATATAA	653	6	+	Brassica oleracea	core promoter element around -30 of transcription start
CiGRF4	TATA-box	TATA	654	4	+	Arabidopsis thaliana	core promoter element around -30 of transcription start
CiGRF4	TATA-box	TATAA	727	5	-	Arabidopsis thaliana	core promoter element around -30 of transcription start
CiGRF4	TATA-box	TATA	728	4	+	Arabidopsis thaliana	core promoter element around -30 of transcription start
CiGRF4	TATA-box	ccTATAAAaa	861	9	+	Arabidopsis thaliana	core promoter element around -30 of transcription start
CiGRF4	TATA-box	TATA	863	4	+	Arabidopsis thaliana	core promoter element around -30 of transcription start
CiGRF4	TATA-box	TATAAAT	918	7	-	Brassica juncea	core promoter element around -30 of transcription start
CiGRF4	TATA-box	TATAAA	919	6	-	Helianthus annuus	core promoter element around -30 of transcription start
CiGRF4	TATA-box	TATAA	920	5	-	Arabidopsis thaliana	core promoter element around -30 of transcription start
CiGRF4	TATA-box	TATA	921	4	+	Arabidopsis thaliana	core promoter element around -30 of transcription start
CiGRF4	TATA-box	TATATTTATATTT	938	12	-	Avena sativa	core promoter element around -30 of transcription start
CiGRF4	TATA-box	ATATAA	940	6	+	Brassica oleracea	core promoter element around -30 of transcription start
CiGRF4	TATA-box	TATA	941	4	+	Arabidopsis thaliana	core promoter element around -30 of transcription start
CiGRF4	TATA-box	TATA	947	4	+	Arabidopsis thaliana	core promoter element around -30 of transcription start
CiGRF4	TATA-box	TATTTAAA	1038	8	-	Arabidopsis thaliana	core promoter element around -30 of transcription start
CiGRF4	TATA-box	TATTTAAA	1047	8	-	Arabidopsis thaliana	core promoter element around -30 of transcription start
CiGRF4	TATA-box	ATATAT	1052	6	-	Brassica napus	core promoter element around -30 of transcription start
CiGRF4	TATA-box	TATATA	1053	6	-	Arabidopsis thaliana	core promoter element around -30 of transcription start
CiGRF4	TATA-box	ATATAT	1054	6	-	Brassica napus	core promoter element around -30 of transcription start
CiGRF4	TATA-box	TATATA	1055	6	-	Arabidopsis thaliana	core promoter element around -30 of transcription start
CiGRF4	TATA-box	TATA	1057	4	-	Arabidopsis thaliana	core promoter element around -30 of transcription start
CiGRF4	TATA-box	ATATAT	1115	6	-	Brassica napus	core promoter element around -30 of transcription start
CiGRF4	TATA-box	TATA	1116	4	-	Arabidopsis thaliana	core promoter element around -30 of transcription start
CiGRF4	TATA-box	ATTATA	1184	6	+	Brassica napus	core promoter element around -30 of transcription start
CiGRF4	TATA-box	TATAA	1185	5	-	Arabidopsis thaliana	core promoter element around -30 of transcription start
CiGRF4	TATA-box	TATA	1186	4	-	Arabidopsis thaliana	core promoter element around -30 of transcription start
CiGRF4	TATA-box	ATTATA	1205	6	+	Brassica napus	core promoter element around -30 of transcription start
CiGRF4	TATA-box	TATAA	1206	5	-	Arabidopsis thaliana	core promoter element around -30 of transcription start
CiGRF4	TATA-box	TATA	1207	4	-	Arabidopsis thaliana	core promoter element around -30 of transcription start
CiGRF4	TATA-box	TATTTAAA	1322	8	+	Arabidopsis thaliana	core promoter element around -30 of transcription start
CiGRF4	TATA-box	TATA	1348	4	-	Arabidopsis thaliana	core promoter element around -30 of transcription start
CiGRF4	TATA-box	TATAA	1401	5	-	Arabidopsis thaliana	core promoter element around -30 of transcription start
CiGRF4	TATA-box	TATA	1402	4	-	Arabidopsis thaliana	core promoter element around -30 of transcription start
CiGRF4	TATA-box	TATA	1410	4	-	Arabidopsis thaliana	core promoter element around -30 of transcription start
CiGRF4	TATA-box	ATATAT	1519	6	-	Brassica napus	core promoter element around -30 of transcription start
CiGRF4	TATA-box	TATATTTATATTT	1520	12	+	Avena sativa	core promoter element around -30 of transcription start
CiGRF4	TATA-box	ATTATA	1559	6	+	Brassica napus	core promoter element around -30 of transcription start
CiGRF4	TATA-box	TATAA	1560	5	-	Arabidopsis thaliana	core promoter element around -30 of transcription start
CiGRF4	TATA-box	TATA	1561	4	-	Arabidopsis thaliana	core promoter element around -30 of transcription start
CiGRF4	TATA-box	TATAAAA	1584	7	-	Pisum sativum	core promoter element around -30 of transcription start
CiGRF4	TATA-box	TATAAA	1585	6	-	Helianthus annuus	core promoter element around -30 of transcription start
CiGRF4	TATA-box	TATAA	1586	5	-	Arabidopsis thaliana	core promoter element around -30 of transcription start
CiGRF4	TATA-box	TATA	1587	4	-	Arabidopsis thaliana	core promoter element around -30 of transcription start
CiGRF4	TATA-box	ATTATA	1648	6	+	Brassica napus	core promoter element around -30 of transcription start
CiGRF4	TATA-box	TATAA	1649	5	-	Arabidopsis thaliana	core promoter element around -30 of transcription start
CiGRF4	TATA-box	TATA	1650	4	-	Arabidopsis thaliana	core promoter element around -30 of transcription start
CiGRF4	TATA-box	TACAAAA	1671	7	+	Oryza sativa	core promoter element around -30 of transcription start
CiGRF4	TATA-box	ATATAA	1677	6	+	Brassica oleracea	core promoter element around -30 of transcription start
CiGRF4	TATA-box	TATA	1678	4	-	Arabidopsis thaliana	core promoter element around -30 of transcription start
CiGRF4	TATA-box	TATAAAA	1779	7	-	Pisum sativum	core promoter element around -30 of transcription start
CiGRF4	TATA-box	TATAAA	1780	6	-	Helianthus annuus	core promoter element around -30 of transcription start
CiGRF4	TATA-box	TATAA	1781	5	-	Arabidopsis thaliana	core promoter element around -30 of transcription start
CiGRF4	TATA-box	TATA	1782	4	-	Arabidopsis thaliana	core promoter element around -30 of transcription start
CiGRF4	TATA-box	TATA	1893	4	-	Arabidopsis thaliana	core promoter element around -30 of transcription start
CiGRF4	GATA-motif	AAGATAAGATT	1279	10	-	Arabidopsis thaliana	part of a light responsive element
CiGRF4	GATA-motif	AAGATAAGATT	1601	10	+	Arabidopsis thaliana	part of a light responsive element
CiGRF4	MYB	CAACAG	89	6	-	Arabidopsis thaliana
CiGRF4	MYB	CAACCA	528	6	-	Arabidopsis thaliana
CiGRF4	MYB	TAACCA	735	6	-	Arabidopsis thaliana
CiGRF4	MYB	CAACAG	980	6	+	Arabidopsis thaliana
CiGRF4		motif_sequence	76	4	-	organism	short_function
CiGRF4		motif_sequence	200	4	-	organism	short_function
CiGRF4		motif_sequence	502	4	+	organism	short_function
CiGRF4		motif_sequence	518	4	-	organism	short_function
CiGRF4		motif_sequence	573	4	+	organism	short_function
CiGRF4		motif_sequence	647	4	-	organism	short_function
CiGRF4		motif_sequence	707	4	-	organism	short_function
CiGRF4		motif_sequence	904	4	-	organism	short_function
CiGRF4		motif_sequence	1448	4	+	organism	short_function
CiGRF4		motif_sequence	1799	4	+	organism	short_function
CiGRF4		motif_sequence	1838	4	-	organism	short_function
CiGRF4		motif_sequence	1983	4	+	organism	short_function
CiGRF4	Box 4	ATTAAT	14	6	+	Petroselinum crispum	part of a conserved DNA module involved in light responsiveness
CiGRF4	Box 4	ATTAAT	776	6	+	Petroselinum crispum	part of a conserved DNA module involved in light responsiveness
CiGRF4	Box 4	ATTAAT	1197	6	-	Petroselinum crispum	part of a conserved DNA module involved in light responsiveness
CiGRF4	Box 4	ATTAAT	1276	6	-	Petroselinum crispum	part of a conserved DNA module involved in light responsiveness
CiGRF4	Box 4	ATTAAT	1795	6	-	Petroselinum crispum	part of a conserved DNA module involved in light responsiveness
CiGRF4	ABRE3a	TACGTG	50	6	-	Zea mays
CiGRF4	as-1	TGACG	127	5	+	Arabidopsis thaliana
CiGRF4	as-1	TGACG	673	5	-	Arabidopsis thaliana
CiGRF4	AE-box	AGAAACAA	1135	8	+	Arabidopsis thaliana	part of a module for light response
CiGRF4	CARE	CAACTCAC	1466	8	-	Oryza sativa
CiGRF4	ERE	ATTTTAAA	1045	8	+	Nicotiana glutinos
CiGRF4	ERE	ATTTTAAA	1211	8	+	Nicotiana glutinos
CiGRF4	ERE	ATTTTAAA	1721	8	+	Nicotiana glutinos
CiGRF4	ERE	ATTTTAAA	1723	8	-	Nicotiana glutinos
CiGRF4	STRE	AGGGG	222	5	+	Arabidopsis thaliana
CiGRF4	STRE	AGGGG	996	5	-	Arabidopsis thaliana
CiGRF4	STRE	AGGGG	1842	5	+	Arabidopsis thaliana
CiGRF4	MYB-like sequence	TAACCA	735	6	-	Arabidopsis thaliana
CiGRF4	AAGAA-motif	GAAAGAA	98	7	-	Avena sativa
CiGRF4	CGTCA-motif	CGTCA	127	5	-	Hordeum vulgare	cis-acting regulatory element involved in the MeJA-responsiveness
CiGRF4	CGTCA-motif	CGTCA	673	5	+	Hordeum vulgare	cis-acting regulatory element involved in the MeJA-responsiveness
CiGRF4	ABRE	ACGTG	50	5	-	Arabidopsis thaliana	cis-acting element involved in the abscisic acid responsiveness
CiGRF4	ABRE	CACGTG	262	6	+	Arabidopsis thaliana	cis-acting element involved in the abscisic acid responsiveness
CiGRF4	ABRE	ACGTG	263	5	+	Arabidopsis thaliana	cis-acting element involved in the abscisic acid responsiveness
CiGRF4	Sp1	GGGCGG	225	6	+	Oryza sativa	light responsive element
CiGRF4	Unnamed__2	CCCCGG	1917	6	+	Zea mays
CiGRF4	Unnamed__2	CCCCGG	1919	6	-	Zea mays
CiGRF4	CCGTCC-box	CCGTCC	552	6	-	Petroselinum hortense
CiGRF4	Unnamed__1	GAATTTAATTAA	15	11	-	Glycine max	60K protein binding site
CiGRF4	Unnamed__1	CGTGG	261	5	-	Zea mays
CiGRF4	Unnamed__1	CGTGG	309	5	-	Zea mays
CiGRF4	GT1-motif	GGTTAA	857	6	-	Arabidopsis thaliana	light responsive element
CiGRF4	ABRE4	CACGTA	50	6	+	Zea mays
CiGRF4	WRE3	CCACCT	1935	6	-	Pisum sativum
CiGRF4	TGA-element	AACGAC	592	6	-	Brassica oleracea	auxin-responsive element
CiGRF4	AT~TATA-box	TATATA	652	6	+	Arabidopsis thaliana
CiGRF4	AT~TATA-box	TATATA	1053	6	-	Arabidopsis thaliana
CiGRF4	AT~TATA-box	TATATA	1055	6	-	Arabidopsis thaliana
CiGRF4	CAAT-box	CAAAT	384	5	-	Pisum sativum	common cis-acting element in promoter and enhancer regions
CiGRF4	CAAT-box	CAAAT	390	5	-	Pisum sativum	common cis-acting element in promoter and enhancer regions
CiGRF4	CAAT-box	CAAAT	395	5	-	Pisum sativum	common cis-acting element in promoter and enhancer regions
CiGRF4	CAAT-box	CAAT	666	4	+	Nicotiana glutinosa
CiGRF4	CAAT-box	CAAT	747	4	-	Nicotiana glutinosa
CiGRF4	CAAT-box	CAAT	787	4	+	Nicotiana glutinosa
CiGRF4	CAAT-box	CAAT	841	4	+	Nicotiana glutinosa
CiGRF4	CAAT-box	CAAAT	851	5	+	Pisum sativum	common cis-acting element in promoter and enhancer regions
CiGRF4	CAAT-box	CCAAT	878	5	-	Arabidopsis thaliana	common cis-acting element in promoter and enhancer regions
CiGRF4	CAAT-box	CAAT	891	4	+	Nicotiana glutinosa
CiGRF4	CAAT-box	CAAAT	915	5	+	Pisum sativum	common cis-acting element in promoter and enhancer regions
CiGRF4	CAAT-box	CAAT	929	4	+	Nicotiana glutinosa
CiGRF4	CAAT-box	CAAT	950	4	-	Nicotiana glutinosa
CiGRF4	CAAT-box	CAAT	1005	4	+	Nicotiana glutinosa
CiGRF4	CAAT-box	CAAT	1007	4	-	Nicotiana glutinosa
CiGRF4	CAAT-box	CAAT	1061	4	+	Nicotiana glutinosa
CiGRF4	CAAT-box	CAAT	1124	4	+	Nicotiana glutinosa
CiGRF4	CAAT-box	CAAT	1168	4	-	Nicotiana glutinosa
CiGRF4	CAAT-box	CAAT	1180	4	+	Nicotiana glutinosa
CiGRF4	CAAT-box	CAAT	1193	4	+	Nicotiana glutinosa
CiGRF4	CAAT-box	CAAT	1237	4	-	Nicotiana glutinosa
CiGRF4	CAAT-box	CAAAT	1292	5	+	Pisum sativum	common cis-acting element in promoter and enhancer regions
CiGRF4	CAAT-box	CAAT	1297	4	+	Nicotiana glutinosa
CiGRF4	CAAT-box	CCAAT	1357	5	+	Arabidopsis thaliana	common cis-acting element in promoter and enhancer regions
CiGRF4	CAAT-box	CAAT	1358	4	+	Nicotiana glutinosa
CiGRF4	CAAT-box	CAAT	1360	4	-	Nicotiana glutinosa
CiGRF4	CAAT-box	CAAT	1371	4	-	Nicotiana glutinosa
CiGRF4	CAAT-box	CAAT	1383	4	-	Nicotiana glutinosa
CiGRF4	CAAT-box	CAAT	1510	4	-	Nicotiana glutinosa
CiGRF4	CAAT-box	CAAAT	1613	5	-	Pisum sativum	common cis-acting element in promoter and enhancer regions
CiGRF4	CAAT-box	CAAAT	1661	5	+	Pisum sativum	common cis-acting element in promoter and enhancer regions
CiGRF4	CAAT-box	CAAT	1709	4	+	Nicotiana glutinosa
CiGRF4	CAAT-box	CAAAT	1889	5	+	Pisum sativum	common cis-acting element in promoter and enhancer regions
CiGRF4	CAAT-box	CCAAT	1900	5	+	Arabidopsis thaliana	common cis-acting element in promoter and enhancer regions
CiGRF4	CAAT-box	CAAT	1901	4	+	Nicotiana glutinosa
CiGRF4	CAAT-box	CAAAT	1945	5	+	Pisum sativum	common cis-acting element in promoter and enhancer regions
CiGRF4	CAAT-box	CAAT	1964	4	+	Nicotiana glutinosa
CiGRF4	CAAT-box	CAAAT	1966	5	-	Pisum sativum	common cis-acting element in promoter and enhancer regions
CiGRF4	CAAT-box	CAAAT	1971	5	+	Pisum sativum	common cis-acting element in promoter and enhancer regions
CiGRF4	TGACG-motif	TGACG	127	5	+	Hordeum vulgare	cis-acting regulatory element involved in the MeJA-responsiveness
CiGRF4	TGACG-motif	TGACG	673	5	-	Hordeum vulgare	cis-acting regulatory element involved in the MeJA-responsiveness
CiGRF4	DRE core	GCCGAC	117	6	+	Arabidopsis thaliana
CiGRF4	DRE core	GCCGAC	176	6	-	Arabidopsis thaliana
CiGRF4	P-box	CCTTTTG	287	7	+	Oryza sativa	gibberellin-responsive element
CiGRF4	P-box	CCTTTTG	343	7	+	Oryza sativa	gibberellin-responsive element
CiGRF4	A-box	CCGTCC	552	6	-	Petroselinum crispum	cis-acting regulatory element
CiGRF4	Unnamed__4	CTCC	285	4	+	Petroselinum hortense
CiGRF4	Unnamed__4	CTCC	436	4	+	Petroselinum hortense
CiGRF4	Unnamed__4	CTCC	450	4	-	Petroselinum hortense
CiGRF4	Unnamed__4	CTCC	481	4	-	Petroselinum hortense
CiGRF4	Unnamed__4	CTCC	508	4	+	Petroselinum hortense
CiGRF4	Unnamed__4	CTCC	515	4	-	Petroselinum hortense
CiGRF4	Unnamed__4	CTCC	518	4	-	Petroselinum hortense
CiGRF4	Unnamed__4	CTCC	536	4	+	Petroselinum hortense
CiGRF4	Unnamed__4	CTCC	539	4	+	Petroselinum hortense
CiGRF4	Unnamed__4	CTCC	549	4	-	Petroselinum hortense
CiGRF4	Unnamed__4	CTCC	556	4	-	Petroselinum hortense
CiGRF4	Unnamed__4	CTCC	702	4	+	Petroselinum hortense
CiGRF4	Unnamed__4	CTCC	1574	4	-	Petroselinum hortense
CiGRF4	Unnamed__4	CTCC	1801	4	+	Petroselinum hortense
CiGRF4	Unnamed__4	CTCC	1985	4	+	Petroselinum hortense
CiGRF4	MYC	CATTTG	389	6	+	Arabidopsis thaliana
CiGRF4	MYC	CAATTG	1005	6	-	Arabidopsis thaliana
CiGRF4	MYC	CAATTG	1358	6	-	Arabidopsis thaliana
CiGRF4	MYC	CATGTG	1388	6	+	Arabidopsis thaliana
CiGRF4	ARE	AAACCA	109	6	-	Zea mays	cis-acting regulatory element essential for the anaerobic induction
CiGRF4	ARE	AAACCA	1455	6	-	Zea mays	cis-acting regulatory element essential for the anaerobic induction
CiGRF4	MBS	CAACTG	710	6	-	Arabidopsis thaliana	MYB binding site involved in drought-inducibility
CiGRF4	MBS	CAACTG	759	6	-	Arabidopsis thaliana	MYB binding site involved in drought-inducibility
CiGRF4	MBS	CAACTG	983	6	-	Arabidopsis thaliana	MYB binding site involved in drought-inducibility
CiGRF4	G-box	TACGTG	50	6	-	Arabidopsis thaliana	cis-acting regulatory element involved in light responsiveness
CiGRF4	G-box	CACGTG	262	6	+	Arabidopsis thaliana	cis-acting regulatory element involved in light responsiveness
CiGRF4	Myb	CAACTG	710	6	-	Arabidopsis thaliana
CiGRF4	Myb	CAACTG	759	6	-	Arabidopsis thaliana
CiGRF4	Myb	CAACTG	983	6	-	Arabidopsis thaliana
CiGRF4	TCA-element	CCATCTTTTT	1807	9	+	Nicotiana tabacum	cis-acting element involved in salicylic acid responsiveness
CiGRF4	TATA	TATAAAAT	1583	8	-	Arabidopsis thaliana
CiGRF5	GATA-motif	AAGATAAGATT	1445	10	-	Arabidopsis thaliana	part of a light responsive element
CiGRF5	TCT-motif	TCTTAC	348	6	-	Arabidopsis thaliana	part of a light responsive element
CiGRF5	TATA-box	ATATAA	82	6	+	Brassica oleracea	core promoter element around -30 of transcription start
CiGRF5	TATA-box	TATA	83	4	+	Arabidopsis thaliana	core promoter element around -30 of transcription start
CiGRF5	TATA-box	TACAAAA	181	7	-	Oryza sativa	core promoter element around -30 of transcription start
CiGRF5	TATA-box	ATATAT	210	6	+	Brassica napus	core promoter element around -30 of transcription start
CiGRF5	TATA-box	TATA	211	4	+	Arabidopsis thaliana	core promoter element around -30 of transcription start
CiGRF5	TATA-box	TATTTAAA	213	8	+	Arabidopsis thaliana	core promoter element around -30 of transcription start
CiGRF5	TATA-box	TATTTAAA	215	8	-	Arabidopsis thaliana	core promoter element around -30 of transcription start
CiGRF5	TATA-box	TATAA	429	5	-	Arabidopsis thaliana	core promoter element around -30 of transcription start
CiGRF5	TATA-box	TATA	430	4	+	Arabidopsis thaliana	core promoter element around -30 of transcription start
CiGRF5	TATA-box	ATATAT	499	6	+	Brassica napus	core promoter element around -30 of transcription start
CiGRF5	TATA-box	TATATA	500	6	+	Arabidopsis thaliana	core promoter element around -30 of transcription start
CiGRF5	TATA-box	ATATAT	501	6	+	Brassica napus	core promoter element around -30 of transcription start
CiGRF5	TATA-box	TATA	502	4	+	Arabidopsis thaliana	core promoter element around -30 of transcription start
CiGRF5	TATA-box	ATATAT	576	6	+	Brassica napus	core promoter element around -30 of transcription start
CiGRF5	TATA-box	TATA	577	4	+	Arabidopsis thaliana	core promoter element around -30 of transcription start
CiGRF5	TATA-box	ccTATAAAaa	1221	9	+	Arabidopsis thaliana	core promoter element around -30 of transcription start
CiGRF5	TATA-box	TATAA	1222	5	-	Arabidopsis thaliana	core promoter element around -30 of transcription start
CiGRF5	TATA-box	TATA	1223	4	-	Arabidopsis thaliana	core promoter element around -30 of transcription start
CiGRF5	TATA-box	TATAAAA	1590	7	-	Pisum sativum	core promoter element around -30 of transcription start
CiGRF5	TATA-box	TATAAA	1591	6	-	Helianthus annuus	core promoter element around -30 of transcription start
CiGRF5	TATA-box	TATATAA	1592	7	-	Arabidopsis thaliana	core promoter element around -30 of transcription start
CiGRF5	TATA-box	TATATA	1593	6	-	Arabidopsis thaliana	core promoter element around -30 of transcription start
CiGRF5	TATA-box	ATATAA	1594	6	+	Brassica oleracea	core promoter element around -30 of transcription start
CiGRF5	TATA-box	TATA	1595	4	-	Arabidopsis thaliana	core promoter element around -30 of transcription start
CiGRF5	TATA-box	TATAAAA	1735	7	-	Pisum sativum	core promoter element around -30 of transcription start
CiGRF5	TATA-box	TATAAA	1736	6	-	Helianthus annuus	core promoter element around -30 of transcription start
CiGRF5	TATA-box	TATATAA	1737	7	-	Arabidopsis thaliana	core promoter element around -30 of transcription start
CiGRF5	TATA-box	TATATA	1738	6	-	Arabidopsis thaliana	core promoter element around -30 of transcription start
CiGRF5	TATA-box	ATATAA	1739	6	+	Brassica oleracea	core promoter element around -30 of transcription start
CiGRF5	TATA-box	TATA	1740	4	-	Arabidopsis thaliana	core promoter element around -30 of transcription start
CiGRF5	TATA-box	TATA	1856	4	-	Arabidopsis thaliana	core promoter element around -30 of transcription start
CiGRF5	TATA-box	TATA	1991	4	-	Arabidopsis thaliana	core promoter element around -30 of transcription start
CiGRF5	MYB	TAACCA	1106	6	-	Arabidopsis thaliana
CiGRF5	MYB	TAACCA	1458	6	-	Arabidopsis thaliana
CiGRF5	MYB	CAACAG	1482	6	-	Arabidopsis thaliana
CiGRF5	MYB	CAACCA	1554	6	+	Arabidopsis thaliana
CiGRF5	MYB	CAACCA	1699	6	+	Arabidopsis thaliana
CiGRF5	chs-CMA1a	TTACTTAA	266	8	+	Daucus carota	part of a light responsive element
CiGRF5	chs-CMA1a	TTACTTAA	277	8	-	Daucus carota	part of a light responsive element
CiGRF5	TCCC-motif	TCTCCCT	377	7	+	Spinacia oleracea	part of a light responsive element
CiGRF5	Box 4	ATTAAT	1842	6	-	Petroselinum crispum	part of a conserved DNA module involved in light responsiveness
CiGRF5	as-1	TGACG	677	5	+	Arabidopsis thaliana
CiGRF5	as-1	TGACG	699	5	+	Arabidopsis thaliana
CiGRF5	AC-I	(T/C)C(T/C)(C/T)ACC(T/C)ACC	956	8.5	-	Phaseolus vulgaris
CiGRF5		motif_sequence	70	4	-	organism	short_function
CiGRF5		motif_sequence	417	4	+	organism	short_function
CiGRF5		motif_sequence	444	4	+	organism	short_function
CiGRF5		motif_sequence	592	4	-	organism	short_function
CiGRF5		motif_sequence	736	4	-	organism	short_function
CiGRF5		motif_sequence	942	4	+	organism	short_function
CiGRF5		motif_sequence	1196	4	+	organism	short_function
CiGRF5		motif_sequence	1373	4	+	organism	short_function
CiGRF5		motif_sequence	1519	4	-	organism	short_function
CiGRF5		motif_sequence	1664	4	-	organism	short_function
CiGRF5		motif_sequence	1969	4	-	organism	short_function
CiGRF5	Myb-binding site	CAACAG	1482	6	-	Nicotiana tabacum
CiGRF5	G-Box	CACGTT	972	6	+	Pisum sativum	cis-acting regulatory element involved in light responsiveness
CiGRF5	G-Box	CACGTT	1949	6	-	Pisum sativum	cis-acting regulatory element involved in light responsiveness
CiGRF5	O2-site	GATGATGTGG	675	9	+	Zea mays	cis-acting regulatory element involved in zein metabolism regulation
CiGRF5	MBSI	aaaAaaC(G/C)GTTA	1336	10.5	-	Petunia hybrida	MYB binding site involved in flavonoid biosynthetic genes regulation
CiGRF5	CGTCA-motif	CGTCA	677	5	-	Hordeum vulgare	cis-acting regulatory element involved in the MeJA-responsiveness
CiGRF5	CGTCA-motif	CGTCA	699	5	-	Hordeum vulgare	cis-acting regulatory element involved in the MeJA-responsiveness
CiGRF5	LTR	CCGAAA	661	6	+	Hordeum vulgare	cis-acting element involved in low-temperature responsiveness
CiGRF5	LTR	CCGAAA	1078	6	-	Hordeum vulgare	cis-acting element involved in low-temperature responsiveness
CiGRF5	LTR	CCGAAA	1177	6	-	Hordeum vulgare	cis-acting element involved in low-temperature responsiveness
CiGRF5	LTR	CCGAAA	1799	6	-	Hordeum vulgare	cis-acting element involved in low-temperature responsiveness
CiGRF5	MYB-like sequence	TAACCA	1106	6	-	Arabidopsis thaliana
CiGRF5	MYB-like sequence	TAACCA	1458	6	-	Arabidopsis thaliana
CiGRF5	STRE	AGGGG	690	5	+	Arabidopsis thaliana
CiGRF5	GARE-motif	TCTGTTG	1481	7	+	Brassica oleracea	gibberellin-responsive element
CiGRF5	AAGAA-motif	gGTAAAGAAA	621	9	+	Avena sativa
CiGRF5	AAGAA-motif	gGTAAAGAAA	873	10	-	Avena sativa
CiGRF5	GT1-motif	GGTTAA	1459	6	+	Arabidopsis thaliana	light responsive element
CiGRF5	Unnamed__1	CGTGG	47	5	-	Zea mays
CiGRF5	Unnamed__1	CGTGG	680	5	+	Zea mays
CiGRF5	Unnamed__1	CGTGG	793	5	-	Zea mays
CiGRF5	Unnamed__1	CGTGG	838	5	+	Zea mays
CiGRF5	Unnamed__1	CGTGG	1350	5	+	Zea mays
CiGRF5	WRE3	CCACCT	404	6	-	Pisum sativum
CiGRF5	GC-motif	CCCCCG	57	6	+	Zea mays	enhancer-like element involved in anoxic specific inducibility
CiGRF5	GC-motif	CCCCCG	658	6	+	Zea mays	enhancer-like element involved in anoxic specific inducibility
CiGRF5	TGACG-motif	TGACG	677	5	+	Hordeum vulgare	cis-acting regulatory element involved in the MeJA-responsiveness
CiGRF5	TGACG-motif	TGACG	699	5	+	Hordeum vulgare	cis-acting regulatory element involved in the MeJA-responsiveness
CiGRF5	AT1-motif	AATTATTTTTTATT	293	13	-	Solanum tuberosum	part of a light responsive module
CiGRF5	CAAT-box	CAAAT	15	5	-	Pisum sativum	common cis-acting element in promoter and enhancer regions
CiGRF5	CAAT-box	CAAT	42	4	-	Nicotiana glutinosa
CiGRF5	CAAT-box	CAAAT	441	5	+	Pisum sativum	common cis-acting element in promoter and enhancer regions
CiGRF5	CAAT-box	CAAAT	479	5	-	Pisum sativum	common cis-acting element in promoter and enhancer regions
CiGRF5	CAAT-box	CAAT	488	4	+	Nicotiana glutinosa
CiGRF5	CAAT-box	CAAT	532	4	-	Nicotiana glutinosa
CiGRF5	CAAT-box	CAAT	697	4	-	Nicotiana glutinosa
CiGRF5	CAAT-box	CAAAT	815	5	+	Pisum sativum	common cis-acting element in promoter and enhancer regions
CiGRF5	CAAT-box	CCAAT	831	5	-	Arabidopsis thaliana	common cis-acting element in promoter and enhancer regions
CiGRF5	CAAT-box	CAAAT	989	5	-	Pisum sativum	common cis-acting element in promoter and enhancer regions
CiGRF5	CAAT-box	CAAT	1138	4	+	Nicotiana glutinosa
CiGRF5	CAAT-box	CAAT	1140	4	-	Nicotiana glutinosa
CiGRF5	CAAT-box	CCAAT	1153	5	+	Arabidopsis thaliana	common cis-acting element in promoter and enhancer regions
CiGRF5	CAAT-box	CAAT	1154	4	+	Nicotiana glutinosa
CiGRF5	CAAT-box	CAAT	1201	4	+	Nicotiana glutinosa
CiGRF5	CAAT-box	CAAAT	1205	5	-	Pisum sativum	common cis-acting element in promoter and enhancer regions
CiGRF5	CAAT-box	CAAAT	1230	5	-	Pisum sativum	common cis-acting element in promoter and enhancer regions
CiGRF5	CAAT-box	CAAAT	1255	5	-	Pisum sativum	common cis-acting element in promoter and enhancer regions
CiGRF5	CAAT-box	CAAT	1268	4	-	Nicotiana glutinosa
CiGRF5	CAAT-box	CAAT	1422	4	+	Nicotiana glutinosa
CiGRF5	CAAT-box	CAAT	1563	4	-	Nicotiana glutinosa
CiGRF5	CAAT-box	CAAT	1571	4	-	Nicotiana glutinosa
CiGRF5	CAAT-box	CAAT	1619	4	+	Nicotiana glutinosa
CiGRF5	CAAT-box	CAAT	1631	4	-	Nicotiana glutinosa
CiGRF5	CAAT-box	CAAT	1708	4	-	Nicotiana glutinosa
CiGRF5	CAAT-box	CAAT	1716	4	-	Nicotiana glutinosa
CiGRF5	CAAT-box	CAAT	1764	4	+	Nicotiana glutinosa
CiGRF5	CAAT-box	CAAT	1776	4	-	Nicotiana glutinosa
CiGRF5	CAAT-box	CAAT	1902	4	-	Nicotiana glutinosa
CiGRF5	CAAT-box	CAAT	1961	4	-	Nicotiana glutinosa
CiGRF5	AT~TATA-box	TATATA	500	6	+	Arabidopsis thaliana
CiGRF5	AT~TATA-box	TATATAAA	1591	8	-	Arabidopsis thaliana
CiGRF5	AT~TATA-box	TATATA	1593	6	-	Arabidopsis thaliana
CiGRF5	AT~TATA-box	TATATAAA	1736	8	-	Arabidopsis thaliana
CiGRF5	AT~TATA-box	TATATA	1738	6	-	Arabidopsis thaliana
CiGRF5	Sp1	GGGCGG	111	6	+	Oryza sativa	light responsive element
CiGRF5	ABRE	ACGTG	679	5	+	Arabidopsis thaliana	cis-acting element involved in the abscisic acid responsiveness
CiGRF5	ABRE	ACGTG	972	5	-	Arabidopsis thaliana	cis-acting element involved in the abscisic acid responsiveness
CiGRF5	ABRE	ACGTG	1950	5	+	Arabidopsis thaliana	cis-acting element involved in the abscisic acid responsiveness
CiGRF5	W box	TTGACC	703	6	-	Arabidopsis thaliana
CiGRF5	W box	TTGACC	1257	6	+	Arabidopsis thaliana
CiGRF5	TCA-element	CCATCTTTTT	539	9	+	Nicotiana tabacum	cis-acting element involved in salicylic acid responsiveness
CiGRF5	TCA-element	CCATCTTTTT	892	9	+	Nicotiana tabacum	cis-acting element involved in salicylic acid responsiveness
CiGRF5	P-box	CCTTTTG	1248	7	+	Oryza sativa	gibberellin-responsive element
CiGRF5	HD-Zip 3	GTAAT(G/C)ATTAC	670	9.5	+	Arabidopsis thaliana	protein binding site
CiGRF5	MYC	CATTTG	441	6	-	Arabidopsis thaliana
CiGRF5	MYC	CATTTG	815	6	-	Arabidopsis thaliana
CiGRF5	MYC	CAATTG	1138	6	-	Arabidopsis thaliana
CiGRF5	ARE	AAACCA	1174	6	-	Zea mays	cis-acting regulatory element essential for the anaerobic induction
CiGRF5	ARE	AAACCA	1183	6	-	Zea mays	cis-acting regulatory element essential for the anaerobic induction
CiGRF5	Unnamed__4	CTCC	134	4	-	Petroselinum hortense
[truncated: 10,296 more rows]

## Sheet: S5
id	ENC	CAI	CBI	Fop	id	ENC	CAI	CBI	Fop	id	ENC	CAI	CBI	Fop	id	ENC	CAI	CBI	Fop
JmGRF13	47.99	0.289	0.128	0.496	CiGRF13	41.65	0.316	0.121	0.5	JrGRF13	47.17	0.298	0.164	0.522	JsGRF14	53.18	0.188	-0.043	0.398
JmGRF1	54.86	0.21	-0.008	0.413	CiGRF1	45.11	0.261	0.053	0.453	JrGRF1	48.36	0.225	-0.025	0.416	JsGRF1	54.74	0.242	-0.04	0.408
JmGRF2	49.72	0.226	-0.011	0.424	CiGRF6	45.17	0.32	0.185	0.534	JrGRF6	59.1	0.227	0.024	0.436	JsGRF4	54.72	0.207	-0.037	0.402
JmGRF12	60.88	0.241	-0.005	0.429	CiGRF12	47.02	0.239	-0.024	0.415	JrGRF12	48.52	0.28	0.106	0.483	JsGRF12	55.81	0.218	0.029	0.452
JmGRF18	43.37	0.31	0.107	0.492	CiGRF4	48.28	0.214	-0.046	0.404	JrGRF4	44.72	0.261	0.032	0.441	JsGRF2	47.29	0.29	0.15	0.514
JmGRF16	55.73	0.251	-0.02	0.42	CiGRF2	49.21	0.269	0.093	0.475	JrGRF2	52.36	0.242	-0.03	0.41	JsGRF18	53.03	0.244	0.07	0.449
JmGRF10	48.77	0.219	-0.095	0.375	CiGRF10	49.53	0.303	0.079	0.476	JrGRF10	47.17	0.236	0.023	0.439	JsGRF10	52.73	0.165	-0.019	0.386
JmGRF19	47.56	0.232	-0.02	0.412	CiGRF5	50.41	0.22	-0.095	0.375	JrGRF5	41.89	0.312	0.114	0.496	JsGRF3	48.36	0.225	-0.025	0.416
JmGRF11	55.03	0.244	0.061	0.464	CiGRF11	51.71	0.225	-0.003	0.423	JrGRF11	54.83	0.221	0.012	0.426	JsGRF11	60.74	0.254	0.003	0.437
JmGRF17	60.84	0.22	0.031	0.44	CiGRF3	53.05	0.243	-0.036	0.406	JrGRF3	60.74	0.254	0.003	0.437	JsGRF19	57.85	0.203	-0.048	0.367
JmGRF20	54.39	0.17	-0.108	0.354	CiGRF7	53.76	0.25	-0.023	0.416	JrGRF7	49.35	0.231	-0.044	0.402	JsGRF5	44.72	0.261	0.032	0.441
JmGRF3	54.15	0.244	-0.03	0.41	CiGRF8	54.17	0.271	0.054	0.462	JrGRF8	51.92	0.215	-0.1	0.371	JsGRF6	51.92	0.215	-0.1	0.371
JmGRF4	45.5	0.297	0.136	0.506	CiGRF9	55.98	0.22	0.012	0.426	JrGRF9	47.04	0.296	0.068	0.47	JsGRF7	53.33	0.217	-0.002	0.417
JmGRF15	54.97	0.176	-0.088	0.367	CiGRF15	60.18	0.265	0.031	0.452	JrGRF15	56.62	0.247	-0.027	0.416	JsGRF16	48.78	0.275	0.099	0.479
JmGRF14	50.25	0.207	-0.065	0.388	CiGRF14	61	0.231	0.034	0.442	JrGRF14	53.22	0.241	-0.04	0.408	JsGRF15	56.62	0.247	-0.027	0.416
JmGRF5	54.24	0.249	-0.014	0.424	mean	51.082	0.256467	0.029	0.443933	mean	50.8673	0.2524	0.0186667	0.4382	JsGRF8	48.12	0.299	0.076	0.477
JmGRF7	54.66	0.222	0.026	0.436											JsGRF9	47.17	0.236	0.023	0.439
JmGRF8	46.41	0.295	0.061	0.466											mean	52.3006	0.234471	0.00829412	0.427588
JmGRF9	46.97	0.235	0.018	0.437
mean	51.91	0.238789	0.00547368	0.429105

## Sheet: S6
Expression patterns of JrGRFs in female flower bud differentiation and Leaf buds of Xinxin 2							Expression patterns of CiGRFs in embryonic development						Expression of JrGRFs in male and female flower buds in Wen 185
ID	F_1	F_2	F_3	JRL			geneID	PEY1	PEY2	PEY3			ID	FB-1	FB-2	FB-3	MB-1	MB-2	MB-3
JrGRF9	48.32	80.79	61.06	117.83			CiGRF1	63.3001	61.1581	23.4758			JrGRF5	109.463	435.67	126.377	118.209	212.393	345.558
JrGRF5	48.32	80.79	61.06	117.83			CiGRF2	49.9563	40.7652	25.4885			JrGRF9	29.296	25.3264	33.2006	30.6931	22.0905	36.2282
JrGRF1	131.78	147.76	159.44	169.27			CiGRF3	383.196	277.965	219.266			JrGRF8	195.384	270.524	294.85	295.4	320.108	288.376
JrGRF10	80.45	118.35	89.15	110.01			CiGRF4	196.478	123.192	95.0196			JrGRF2	227.764	125.067	217.205	247.663	246.304	222.858
JrGRF13	72.23	92.71	77.8	100.81			CiGRF5	329.554	251.676	123.634			JrGRF13	107.374	64.7307	123.597	108.569	97.0484	109.805
JrGRF8	188.62	249.28	195.4	256.84			CiGRF6	57.4516	20.6352	49.3			JrGRF4	45.9238	17.4606	42.3854	44.4309	23.4053	30.6284
JrGRF2	32.03	30.86	29.62	32.44			CiGRF7	36.4723	29.4929	1.92411			JrGRF12	51.547	27.6178	51.207	48.5498	35.1962	40.4219
JrGRF15	11.09	10.57	9.34	13.46			CiGRF8	19.2061	5.84551	0.479184			JrGRF6	53.7726	47.5839	65.1599	59.7967	57.7667	65.152
JrGRF4	57.48	99.33	69.45	97.7			CiGRF9	27.0677	5.29905	0.775332			JrGRF15	227.764	125.067	217.205	247.663	246.304	222.858
JrGRF12	45.45	55.78	49.74	57.24			CiGRF10	57.4448	41.6888	17.9009			JrGRF11	53.7726	47.5839	65.1599	59.7967	57.7667	65.152
JrGRF3	77.97	115.57	80.69	113.52			CiGRF11	114.714	81.9057	171.043			JrGRF1	227.764	125.067	217.205	247.663	246.304	222.858
JrGRF6	100.67	95.72	99.25	117.01			CiGRF12	114.714	81.9057	171.043			JrGRF14	8.01138	3.59054	7.26696	6.24964	3.43617	6.53672
JrGRF7	80.45	118.35	89.15	110.01			CiGRF13	50.2735	23.4842	5.04235			JrGRF3	72.443	41.9674	64.3489	58.6866	46.4504	52.29
JrGRF14	7.11	8.51	3.49	19.54			CiGRF14	146.975	98.0055	55.0958			JrGRF7	88.892	65.253	96.4648	87.9251	75.6214	74.4452
JrGRF11	100.67	95.72	99.25	117.01			CiGRF15	91.651	41.4307	15.7278			JrGRF10	17.9277	10.4749	12.127	11.7252	14.8887	11.8733

## Sheet: S7
Primer ID	Primer Sequence	Primer Tm	Primer GC	Product Size	Product Tm
JrGRF1_F	TGCCCCCTACACATCCCA	59.874	61.111	94	81.7
JrGRF1_R	AGATGGCAGGCCCTCTCA	59.958	61.111	94	81.7
JrGRF2_F	GGCCTCATCTGCCGAGTC	59.892	66.667	145	84.7
JrGRF2_R	TGCAATGTCCTGCGCAGA	59.968	55.556	145	84.7
JrGRF3_F	ACCGGTATCTGGCGGAGT	60.043	61.111	98	83.3
JrGRF3_R	AGCCTCTGCCGTGGTAGA	59.963	61.111	98	83.3
JrGRF4_F	CACTGTGGAGGAGCGCAA	59.969	61.111	123	88.9
JrGRF4_R	TGCTCCTCGTTCTTGCGG	60.048	61.111	123	88.9
JrGRF5_F	GCCGGTGACTCCAAGGTC	60.047	66.667	113	87.8
JrGRF5_R	GCAGTGAGGGTGCTCTCG	60.126	66.667	113	87.8
JrGRF6_F	ATTCCCCCACCCCCTCTC	59.955	66.667	120	85.3
JrGRF6_R	CGGACAGCTTCGCCAGAA	60.048	61.111	120	85.3
JrGRF7_F	TCGCCATCACCCTTGCTG	60.046	61.111	144	85.6
JrGRF7_R	TGGATCCTGGGAAGGCGA	59.96	61.111	144	85.6
JrGRF8_F	AAGCACGACAGCACCTCC	59.969	61.111	114	85.1
JrGRF8_R	CCCGAGTTCGCGAAGAGG	60.203	66.667	114	85.1
JrGRF9_F	CCGCTCAGGACATTGCCA	60.046	61.111	117	84.7
JrGRF9_R	TGCAAGCACGATCAGGGG	60.046	61.111	117	84.7
JrGRF10_F	TGCCACCGCAAAGCAGAA	60.518	55.556	124	86.1
JrGRF10_R	CTGCTCCGCTAGTCTCGC	59.975	66.667	124	86.1
JrGRF11_F	ACGGGTCTTGCTCCAACG	59.969	61.111	109	83.6
JrGRF11_R	GTTTAGCCATGCCGCACG	59.9	61.111	109	83.6
JrGRF12_F	GCCGGGATTCTGAGGCTG	60.203	66.667	101	85.3
JrGRF12_R	TAGCGGTGGTAGTCCCCC	60.043	66.667	101	85.3
JrGRF13_F	CCGAGCGCTACGACGAAA	60.202	61.111	97	84.3
JrGRF13_R	ACGGAGAAGAGGTTGCGC	60.048	61.111	97	84.3
JrGRF14_F	GCCTACTGAAGCCGAGCA	59.421	61.111	97	85.9
JrGRF14_R	GCCACCACCCTCACGAAG	60.359	66.667	97	85.9
JrGRF15_F	ATCTCCGCTGCTTCTCGC	59.894	61.111	140	84.7
JrGRF15_R	TAACGCTCGGCCTGTTCG	60.126	61.111	140	84.7
